# Supplementary material for: Chromium carbides and cyclopropenylidenes
Source: Chem Sci. 2021 Oct 8;12(42):14281–7. doi: 10.1039/d1sc04910k (PMC8565369; doi:10.1039/d1sc04910k)
Supplement: SC-012-D1SC04910K-s002 [file SC-012-D1SC04910K-s002.cif]

# Electronic Supplementary Material (ESI) for Chemical Science.
# This journal is © The Royal Society of Chemistry 2021

####################################################################### 
# 
# This file contains crystal structure data downloaded from the 
# Cambridge Structural Database (CSD) hosted by the Cambridge 
# Crystallographic Data Centre (CCDC).
# 
# Full information about CCDC data access policies and citation 
# guidelines are available at http://www.ccdc.cam.ac.uk/access/V1 
# 
# Audit and citation data items may have been added by the CCDC. 
# Please retain this information to preserve the provenance of 
# this file and to allow appropriate attribution of the data. 
# 
#######################################################################

data_Cr2Br4Cpy5
_database_code_depnum_ccdc_archive 'CCDC 2093315'
loop_
_audit_author_name
_audit_author_address
'Takashi Kurogi'
;Okayama University
Japan
;
_audit_update_record             
;
2021-06-30 deposited with the CCDC.	2021-10-08 downloaded from the CCDC.
;
_audit_creation_date             2020-01-29
_audit_creation_method           
;
Olex2 1.2
(compiled 2018.05.29 svn.r3510 for OlexSys, GUI svn.r5506)
;
_shelx_SHELXL_version_number     2018/3
_chemical_formula_moiety         'C26 H25 Br4 Cr2 N5, C4 H8 O'
_chemical_formula_sum            'C30 H33 Br4 Cr2 N5 O'
_chemical_formula_weight         903.25

loop_
_atom_type_symbol
_atom_type_description
_atom_type_scat_dispersion_real
_atom_type_scat_dispersion_imag
_atom_type_scat_source
C C 0.0033 0.0016 'International Tables Vol C Tables 4.2.6.8 and 6.1.1.4'
H H 0.0000 0.0000 'International Tables Vol C Tables 4.2.6.8 and 6.1.1.4'
Br Br -0.2901 2.4595 'International Tables Vol C Tables 4.2.6.8 and 6.1.1.4'
Cr Cr 0.3209 0.6236 'International Tables Vol C Tables 4.2.6.8 and 6.1.1.4'
N N 0.0061 0.0033 'International Tables Vol C Tables 4.2.6.8 and 6.1.1.4'
O O 0.0106 0.0060 'International Tables Vol C Tables 4.2.6.8 and 6.1.1.4'

_shelx_space_group_comment       
;
The symmetry employed for this shelxl refinement is uniquely defined
by the following loop, which should always be used as a source of
symmetry information in preference to the above space-group names.
They are only intended as comments.
;
_space_group_crystal_system      monoclinic
_space_group_IT_number           14
_space_group_name_H-M_alt        'P 1 21/n 1'
_space_group_name_Hall           '-P 2yn'
loop_
_space_group_symop_operation_xyz
'x, y, z'
'-x+1/2, y+1/2, -z+1/2'
'-x, -y, -z'
'x-1/2, -y-1/2, z-1/2'

_cell_length_a                   9.184(3)
_cell_length_b                   22.258(6)
_cell_length_c                   17.025(5)
_cell_angle_alpha                90
_cell_angle_beta                 103.307(5)
_cell_angle_gamma                90
_cell_volume                     3386.8(17)
_cell_formula_units_Z            4
_cell_measurement_reflns_used    9028
_cell_measurement_temperature    100(2)
_cell_measurement_theta_max      27.5
_cell_measurement_theta_min      2.5
_shelx_estimated_absorpt_T_max   0.948
_shelx_estimated_absorpt_T_min   0.672
_exptl_absorpt_coefficient_mu    5.392
_exptl_absorpt_correction_T_max  1.000
_exptl_absorpt_correction_T_min  0.580
_exptl_absorpt_correction_type   multi-scan
_exptl_absorpt_process_details   
;
Jacobson, R. (1998). REQAB. Private communication to the 
Rigaku Corporation, Tokyo, Japan.
;
_exptl_crystal_colour            green
_exptl_crystal_density_diffrn    1.771
_exptl_crystal_density_meas      ?
_exptl_crystal_density_method    ?
_exptl_crystal_description       block
_exptl_crystal_F_000             1776
_exptl_crystal_size_max          0.08
_exptl_crystal_size_mid          0.04
_exptl_crystal_size_min          0.01
_exptl_transmission_factor_max   ?
_exptl_transmission_factor_min   ?
_diffrn_reflns_av_R_equivalents  0.0943
_diffrn_reflns_av_unetI/netI     0.1590
_diffrn_reflns_Laue_measured_fraction_full 0.980
_diffrn_reflns_Laue_measured_fraction_max 0.963
_diffrn_reflns_limit_h_max       11
_diffrn_reflns_limit_h_min       -11
_diffrn_reflns_limit_k_max       16
_diffrn_reflns_limit_k_min       -28
_diffrn_reflns_limit_l_max       21
_diffrn_reflns_limit_l_min       -21
_diffrn_reflns_number            18741
_diffrn_reflns_point_group_measured_fraction_full 0.980
_diffrn_reflns_point_group_measured_fraction_max 0.963
_diffrn_reflns_theta_full        25.242
_diffrn_reflns_theta_max         27.473
_diffrn_reflns_theta_min         2.456
_diffrn_ambient_temperature      100(2)
_diffrn_detector_area_resol_mean ?
_diffrn_measured_fraction_theta_full 0.980
_diffrn_measured_fraction_theta_max 0.963
_diffrn_radiation_type           MoK\a
_diffrn_source                   'Rotating Anode'
_diffrn_radiation_monochromator  Confocal
_diffrn_measurement_specimen_support Fiber
_diffrn_detector                 CCD
_diffrn_measurement_device       
;
AFC11 (Right): Eulerian 3 circle
;
_diffrn_measurement_device_type  
;
Rigaku Saturn724+ (4x4 bin mode)
;
_diffrn_measurement_method       'profile data from \w-scans'
_diffrn_radiation_wavelength     0.71075
_reflns_Friedel_coverage         0.000
_reflns_Friedel_fraction_full    .
_reflns_Friedel_fraction_max     .
_reflns_number_gt                3991
_reflns_number_total             7465
_reflns_special_details          
;
 Reflections were merged by SHELXL according to the crystal
 class for the calculation of statistics and refinement.
 
 _reflns_Friedel_fraction is defined as the number of unique
 Friedel pairs measured divided by the number that would be
 possible theoretically, ignoring centric projections and
 systematic absences.
;
_reflns_threshold_expression     'I > 2\s(I)'
_computing_cell_refinement       'CrystalClear-SM Expert 2.0 r16 (Rigaku, 2014)'
_computing_data_collection       'CrystalClear-SM Expert 2.0 r16 (Rigaku, 2014)'
_computing_data_reduction        'CrystalClear-SM Expert 2.0 r16 (Rigaku, 2014)'
_computing_molecular_graphics    'Olex2 (Dolomanov et al., 2009)'
_computing_publication_material  'Olex2 (Dolomanov et al., 2009)'
_computing_structure_refinement  'ShelXL (Sheldrick, 2015)'
_computing_structure_solution    'SHELXS-97 (Sheldrick, 2008)'
_refine_diff_density_max         1.923
_refine_diff_density_min         -1.149
_refine_diff_density_rms         0.237
_refine_ls_extinction_coef       .
_refine_ls_extinction_method     none
_refine_ls_goodness_of_fit_ref   1.018
_refine_ls_hydrogen_treatment    constr
_refine_ls_matrix_type           full
_refine_ls_number_parameters     471
_refine_ls_number_reflns         7465
_refine_ls_number_restraints     207
_refine_ls_R_factor_all          0.1324
_refine_ls_R_factor_gt           0.0991
_refine_ls_restrained_S_all      1.004
_refine_ls_shift/su_max          0.000
_refine_ls_shift/su_mean         0.000
_refine_ls_structure_factor_coef Fsqd
_refine_ls_weighting_details     
'w=1/[\s^2^(Fo^2^)+(0.1293P)^2^] where P=(Fo^2^+2Fc^2^)/3'
_refine_ls_weighting_scheme      calc
_refine_ls_wR_factor_gt          0.2612
_refine_ls_wR_factor_ref         0.2798
_refine_special_details          ?
_atom_sites_solution_hydrogens   geom
_atom_sites_solution_primary     direct
_atom_sites_solution_secondary   difmap
loop_
_atom_site_label
_atom_site_type_symbol
_atom_site_fract_x
_atom_site_fract_y
_atom_site_fract_z
_atom_site_U_iso_or_equiv
_atom_site_adp_type
_atom_site_occupancy
_atom_site_site_symmetry_order
_atom_site_calc_flag
_atom_site_refinement_flags_posn
_atom_site_refinement_flags_adp
_atom_site_refinement_flags_occupancy
_atom_site_disorder_assembly
_atom_site_disorder_group
Cr1 Cr 0.8076(2) 0.36081(8) 0.48061(12) 0.0292(4) Uani 1 1 d . . . . .
Cr2 Cr 0.7814(2) 0.20086(7) 0.42840(11) 0.0242(4) Uani 1 1 d . . . . .
Br1 Br 0.96621(16) 0.37378(6) 0.61803(8) 0.0410(4) Uani 1 1 d . . . . .
Br2 Br 0.66405(15) 0.41236(5) 0.35874(8) 0.0379(3) Uani 1 1 d . . . . .
Br3 Br 0.66928(13) 0.16886(5) 0.54284(7) 0.0290(3) Uani 1 1 d . . . . .
Br4 Br 0.89910(13) 0.22290(5) 0.31332(7) 0.0301(3) Uani 1 1 d . . . . .
C1 C 0.7949(13) 0.2887(4) 0.4623(7) 0.025(2) Uani 1 1 d . . . . .
N1 N 0.6252(11) 0.3698(4) 0.5335(6) 0.030(2) Uani 1 1 d . . . . .
N2 N 0.9993(11) 0.3781(4) 0.4379(7) 0.033(2) Uani 1 1 d D U . . .
N3 N 0.5648(11) 0.2142(4) 0.3532(6) 0.029(2) Uani 1 1 d . . . . .
N4 N 0.7699(10) 0.1056(4) 0.3911(5) 0.0244(19) Uani 1 1 d D . . . .
N5 N 0.9952(11) 0.1858(4) 0.5028(6) 0.026(2) Uani 1 1 d . . . . .
C2 C 0.5779(16) 0.4250(6) 0.5492(9) 0.046(4) Uani 1 1 d . . . . .
H2 H 0.621682 0.458576 0.529036 0.055 Uiso 1 1 calc R . . . .
C3 C 0.4735(19) 0.4359(7) 0.5912(10) 0.059(5) Uani 1 1 d . . . . .
H3 H 0.443676 0.475963 0.598750 0.070 Uiso 1 1 calc R . . . .
C4 C 0.4122(19) 0.3900(8) 0.6221(10) 0.056(4) Uani 1 1 d . . . . .
H4 H 0.338167 0.396604 0.652056 0.067 Uiso 1 1 calc R . . . .
C5 C 0.4581(17) 0.3339(7) 0.6099(10) 0.048(4) Uani 1 1 d . . . . .
H5 H 0.415576 0.300501 0.631161 0.058 Uiso 1 1 calc R . . . .
C6 C 0.5656(15) 0.3246(6) 0.5669(9) 0.042(3) Uani 1 1 d . . . . .
H6 H 0.598458 0.284791 0.560862 0.050 Uiso 1 1 calc R . . . .
C7A C 1.108(2) 0.3370(8) 0.4386(12) 0.041(4) Uani 0.82(6) 1 d D U P A 1
H7A H 1.096267 0.297751 0.458051 0.049 Uiso 0.82(6) 1 calc R . P A 1
C8A C 1.235(2) 0.3502(14) 0.4122(14) 0.047(4) Uani 0.82(6) 1 d D U P A 1
H8A H 1.304031 0.318981 0.409386 0.056 Uiso 0.82(6) 1 calc R . P A 1
C9A C 1.263(2) 0.4059(16) 0.3905(14) 0.052(4) Uani 0.82(6) 1 d D U P A 1
H9A H 1.351856 0.415175 0.373323 0.063 Uiso 0.82(6) 1 calc R . P A 1
C10A C 1.156(3) 0.4498(11) 0.3941(15) 0.052(4) Uani 0.82(6) 1 d D U P A 1
H10A H 1.172985 0.490043 0.379635 0.063 Uiso 0.82(6) 1 calc R . P A 1
C11A C 1.026(3) 0.4357(7) 0.4184(16) 0.050(4) Uani 0.82(6) 1 d D U P A 1
H11A H 0.955466 0.466276 0.421436 0.060 Uiso 0.82(6) 1 calc R . P A 1
C7B C 1.084(7) 0.3291(17) 0.433(4) 0.034(5) Uani 0.18(6) 1 d D U P A 2
H7B H 1.044896 0.291030 0.443302 0.040 Uiso 0.18(6) 1 calc R . P A 2
C8B C 1.223(7) 0.331(4) 0.415(5) 0.034(6) Uani 0.18(6) 1 d D U P A 2
H8B H 1.277486 0.294447 0.414391 0.041 Uiso 0.18(6) 1 calc R . P A 2
C9B C 1.279(6) 0.383(4) 0.399(5) 0.035(6) Uani 0.18(6) 1 d D U P A 2
H9B H 1.370488 0.384924 0.382003 0.042 Uiso 0.18(6) 1 calc R . P A 2
C10B C 1.199(9) 0.435(3) 0.407(6) 0.035(6) Uani 0.18(6) 1 d D U P A 2
H10B H 1.241935 0.473210 0.402112 0.042 Uiso 0.18(6) 1 calc R . P A 2
C11B C 1.057(8) 0.4317(14) 0.423(5) 0.034(5) Uani 0.18(6) 1 d D U P A 2
H11B H 1.000391 0.467383 0.424120 0.041 Uiso 0.18(6) 1 calc R . P A 2
C12 C 0.5404(13) 0.2638(6) 0.3076(7) 0.032(3) Uani 1 1 d . . . . .
H12 H 0.622271 0.289987 0.307924 0.038 Uiso 1 1 calc R . . . .
C13 C 0.3999(14) 0.2790(6) 0.2595(8) 0.037(3) Uani 1 1 d . . . . .
H13 H 0.384912 0.315082 0.229026 0.045 Uiso 1 1 calc R . . . .
C14 C 0.2831(16) 0.2387(6) 0.2583(8) 0.043(3) Uani 1 1 d . . . . .
H14 H 0.186324 0.246244 0.225381 0.051 Uiso 1 1 calc R . . . .
C15 C 0.3093(14) 0.1893(6) 0.3044(8) 0.040(3) Uani 1 1 d . . . . .
H15 H 0.229739 0.161977 0.304095 0.048 Uiso 1 1 calc R . . . .
C16 C 0.4499(14) 0.1772(5) 0.3525(7) 0.031(3) Uani 1 1 d . . . . .
H16 H 0.464657 0.142132 0.385246 0.037 Uiso 1 1 calc R . . . .
C17 C 0.7209(15) 0.0909(5) 0.3110(8) 0.035(3) Uani 1 1 d . . . . .
H17 H 0.690546 0.122338 0.273031 0.041 Uiso 1 1 calc R . . . .
C18 C 0.7138(17) 0.0328(6) 0.2833(9) 0.045(3) Uani 1 1 d . . . . .
H18 H 0.678173 0.024158 0.227517 0.054 Uiso 1 1 calc R . . . .
C19 C 0.7602(16) -0.0133(6) 0.3389(9) 0.046(4) Uani 1 1 d . . . . .
H19 H 0.759485 -0.053795 0.321331 0.056 Uiso 1 1 calc R . . . .
C20 C 0.8079(15) 0.0010(6) 0.4210(9) 0.042(3) Uani 1 1 d . . . . .
H20 H 0.835809 -0.029792 0.460208 0.050 Uiso 1 1 calc R . . . .
C21 C 0.8135(14) 0.0619(5) 0.4441(7) 0.032(3) Uani 1 1 d D . . . .
H21 H 0.849697 0.071916 0.499447 0.039 Uiso 1 1 calc R . . . .
C22 C 1.1044(13) 0.1559(5) 0.4782(7) 0.028(2) Uani 1 1 d . . . . .
H22 H 1.081925 0.137763 0.426279 0.034 Uiso 1 1 calc R . . . .
C23 C 1.2456(15) 0.1506(5) 0.5249(8) 0.034(3) Uani 1 1 d . . . . .
H23 H 1.318651 0.128713 0.505345 0.041 Uiso 1 1 calc R . . . .
C24 C 1.2830(15) 0.1763(6) 0.5988(8) 0.039(3) Uani 1 1 d . . . . .
H24 H 1.381454 0.172519 0.631463 0.047 Uiso 1 1 calc R . . . .
C25 C 1.1749(14) 0.2079(6) 0.6256(8) 0.037(3) Uani 1 1 d . . . . .
H25 H 1.197487 0.226739 0.677073 0.044 Uiso 1 1 calc R . . . .
C26 C 1.0337(14) 0.2117(5) 0.5763(7) 0.032(3) Uani 1 1 d . . . . .
H26 H 0.959568 0.233687 0.594986 0.038 Uiso 1 1 calc R . . . .
O1A O 0.270(2) 0.0507(9) 0.3884(13) 0.058(5) Uani 0.75(3) 1 d D U P B 1
C27A C 0.144(3) 0.0301(12) 0.3307(17) 0.064(5) Uani 0.75(3) 1 d D U P B 1
H27A H 0.121778 0.058114 0.284316 0.077 Uiso 0.75(3) 1 calc R . P B 1
H27B H 0.056064 0.028416 0.354796 0.077 Uiso 0.75(3) 1 calc R . P B 1
C28A C 0.176(2) -0.0301(9) 0.3030(16) 0.063(5) Uani 0.75(3) 1 d D U P B 1
H28A H 0.129296 -0.035929 0.245018 0.076 Uiso 0.75(3) 1 calc R . P B 1
H28B H 0.140922 -0.062053 0.334756 0.076 Uiso 0.75(3) 1 calc R . P B 1
C29A C 0.347(2) -0.0289(11) 0.3186(18) 0.060(5) Uani 0.75(3) 1 d D U P B 1
H29A H 0.380119 -0.010728 0.272672 0.072 Uiso 0.75(3) 1 calc R . P B 1
H29B H 0.389139 -0.069921 0.328217 0.072 Uiso 0.75(3) 1 calc R . P B 1
C30A C 0.393(2) 0.0101(13) 0.3948(18) 0.059(5) Uani 0.75(3) 1 d D U P B 1
H30A H 0.406497 -0.014680 0.444258 0.071 Uiso 0.75(3) 1 calc R . P B 1
H30B H 0.486733 0.032122 0.395479 0.071 Uiso 0.75(3) 1 calc R . P B 1
O1B O 0.235(6) 0.041(2) 0.389(3) 0.047(10) Uani 0.25(3) 1 d D U P B 2
C27B C 0.136(7) 0.039(3) 0.313(3) 0.050(10) Uani 0.25(3) 1 d D U P B 2
H27C H 0.110753 0.080661 0.293008 0.060 Uiso 0.25(3) 1 calc R . P B 2
H27D H 0.042924 0.018385 0.316129 0.060 Uiso 0.25(3) 1 calc R . P B 2
C28B C 0.209(6) 0.007(2) 0.257(3) 0.049(10) Uani 0.25(3) 1 d D U P B 2
H28C H 0.266783 0.034930 0.229836 0.059 Uiso 0.25(3) 1 calc R . P B 2
H28D H 0.135223 -0.014849 0.214954 0.059 Uiso 0.25(3) 1 calc R . P B 2
C29B C 0.312(7) -0.036(2) 0.314(4) 0.047(11) Uani 0.25(3) 1 d D U P B 2
H29C H 0.398110 -0.048426 0.292630 0.056 Uiso 0.25(3) 1 calc R . P B 2
H29D H 0.256805 -0.071962 0.325446 0.056 Uiso 0.25(3) 1 calc R . P B 2
C30B C 0.362(6) 0.003(3) 0.391(3) 0.045(11) Uani 0.25(3) 1 d D U P B 2
H30C H 0.384703 -0.022262 0.440112 0.054 Uiso 0.25(3) 1 calc R . P B 2
H30D H 0.452140 0.026927 0.388584 0.054 Uiso 0.25(3) 1 calc R . P B 2

loop_
_atom_site_aniso_label
_atom_site_aniso_U_11
_atom_site_aniso_U_22
_atom_site_aniso_U_33
_atom_site_aniso_U_23
_atom_site_aniso_U_13
_atom_site_aniso_U_12
Cr1 0.0295(11) 0.0265(8) 0.0329(10) 0.0012(8) 0.0101(8) 0.0010(7)
Cr2 0.0220(10) 0.0257(8) 0.0253(9) 0.0003(7) 0.0064(8) 0.0013(7)
Br1 0.0409(9) 0.0431(7) 0.0373(7) -0.0057(5) 0.0051(6) -0.0039(6)
Br2 0.0413(8) 0.0331(6) 0.0400(7) 0.0070(5) 0.0107(6) 0.0072(5)
Br3 0.0256(7) 0.0321(6) 0.0307(6) 0.0006(5) 0.0091(5) -0.0009(4)
Br4 0.0253(7) 0.0378(6) 0.0285(6) 0.0035(5) 0.0087(5) 0.0031(5)
C1 0.030(7) 0.020(5) 0.032(6) 0.011(4) 0.022(5) 0.008(4)
N1 0.028(6) 0.029(5) 0.035(6) 0.007(4) 0.012(5) 0.004(4)
N2 0.034(6) 0.030(5) 0.041(6) 0.003(4) 0.019(5) -0.004(4)
N3 0.031(6) 0.027(4) 0.031(5) -0.009(4) 0.013(5) 0.002(4)
N4 0.020(5) 0.024(4) 0.028(5) -0.006(4) 0.004(4) -0.001(4)
N5 0.032(6) 0.021(4) 0.024(5) -0.003(4) 0.006(4) 0.000(4)
C2 0.045(9) 0.042(7) 0.056(9) -0.007(7) 0.024(8) -0.004(6)
C3 0.079(13) 0.039(7) 0.065(11) 0.001(7) 0.031(10) 0.011(7)
C4 0.048(10) 0.069(10) 0.053(10) -0.010(8) 0.015(8) 0.008(8)
C5 0.044(10) 0.049(8) 0.058(9) 0.007(7) 0.025(8) 0.002(6)
C6 0.032(8) 0.042(7) 0.055(9) 0.010(6) 0.020(7) 0.006(6)
C7A 0.032(8) 0.047(8) 0.046(8) -0.017(7) 0.013(7) -0.008(6)
C8A 0.038(7) 0.054(8) 0.051(7) -0.007(7) 0.014(6) -0.014(6)
C9A 0.044(8) 0.056(9) 0.056(8) 0.002(7) 0.009(7) -0.011(6)
C10A 0.049(9) 0.048(7) 0.058(8) 0.006(7) 0.009(7) -0.010(6)
C11A 0.046(9) 0.046(8) 0.056(9) 0.009(7) 0.009(8) -0.011(7)
C7B 0.035(10) 0.028(8) 0.042(11) 0.003(9) 0.018(9) -0.005(8)
C8B 0.036(11) 0.028(11) 0.044(12) 0.006(11) 0.020(10) -0.005(9)
C9B 0.037(11) 0.028(12) 0.046(13) 0.006(11) 0.019(11) -0.003(9)
C10B 0.037(11) 0.029(11) 0.045(12) 0.007(11) 0.021(11) -0.003(9)
C11B 0.035(10) 0.030(8) 0.043(11) 0.006(9) 0.020(9) -0.003(8)
C12 0.021(7) 0.051(7) 0.026(6) 0.001(5) 0.008(5) 0.001(5)
C13 0.024(7) 0.046(7) 0.039(7) 0.001(6) 0.002(5) 0.006(5)
C14 0.036(8) 0.051(8) 0.037(7) -0.001(6) -0.001(6) 0.008(6)
C15 0.018(7) 0.059(8) 0.041(7) -0.004(6) 0.002(5) -0.008(6)
C16 0.027(7) 0.030(5) 0.036(7) 0.003(5) 0.006(5) 0.001(5)
C17 0.039(8) 0.029(6) 0.036(7) -0.002(5) 0.009(6) 0.002(5)
C18 0.054(10) 0.041(7) 0.039(8) -0.011(6) 0.010(7) -0.011(6)
C19 0.047(10) 0.032(6) 0.061(10) -0.014(6) 0.014(8) -0.003(6)
C20 0.041(9) 0.034(6) 0.046(8) 0.007(6) 0.003(6) 0.012(6)
C21 0.042(8) 0.023(5) 0.032(6) -0.002(5) 0.010(6) -0.003(5)
C22 0.028(7) 0.028(5) 0.030(6) 0.007(5) 0.010(5) -0.002(5)
C23 0.031(7) 0.032(6) 0.044(7) 0.004(5) 0.015(6) 0.000(5)
C24 0.030(8) 0.050(7) 0.038(7) 0.012(6) 0.009(6) 0.003(6)
C25 0.026(7) 0.053(7) 0.029(7) -0.009(6) 0.000(5) -0.007(6)
C26 0.028(7) 0.037(6) 0.029(6) 0.004(5) 0.005(5) -0.003(5)
O1A 0.033(8) 0.058(8) 0.082(9) -0.029(7) 0.008(6) -0.005(6)
C27A 0.036(8) 0.059(9) 0.090(10) -0.026(8) -0.002(7) -0.001(6)
C28A 0.035(8) 0.059(8) 0.088(10) -0.030(7) -0.002(7) -0.003(6)
C29A 0.032(8) 0.060(9) 0.084(10) -0.031(7) 0.005(7) -0.002(7)
C30A 0.033(8) 0.058(9) 0.082(10) -0.026(8) 0.004(7) -0.004(7)
O1B 0.054(14) 0.041(13) 0.043(13) 0.004(9) 0.009(10) 0.003(9)
C27B 0.056(14) 0.042(13) 0.047(13) 0.008(9) 0.003(10) 0.002(10)
C28B 0.054(14) 0.043(13) 0.046(13) 0.010(9) 0.005(10) 0.001(9)
C29B 0.054(14) 0.041(13) 0.044(13) 0.007(9) 0.008(10) 0.001(10)
C30B 0.053(14) 0.039(13) 0.042(13) 0.009(9) 0.008(10) 0.000(10)

_geom_special_details            
;
 All esds (except the esd in the dihedral angle between two l.s. planes)
 are estimated using the full covariance matrix.  The cell esds are taken
 into account individually in the estimation of esds in distances, angles
 and torsion angles; correlations between esds in cell parameters are only
 used when they are defined by crystal symmetry.  An approximate (isotropic)
 treatment of cell esds is used for estimating esds involving l.s. planes.
;
loop_
_geom_bond_atom_site_label_1
_geom_bond_atom_site_label_2
_geom_bond_distance
_geom_bond_site_symmetry_2
_geom_bond_publ_flag
Cr1 Br1 2.472(3) . ?
Cr1 Br2 2.470(2) . ?
Cr1 C1 1.634(10) . ?
Cr1 N1 2.085(9) . ?
Cr1 N2 2.089(9) . ?
Cr2 Br3 2.5073(19) . ?
Cr2 Br4 2.4946(19) . ?
Cr2 C1 2.035(10) . ?
Cr2 N3 2.124(11) . ?
Cr2 N4 2.209(8) . ?
Cr2 N5 2.105(10) . ?
N1 C2 1.349(15) . ?
N1 C6 1.334(15) . ?
N2 C7A 1.351(14) . ?
N2 C11A 1.361(14) . ?
N2 C7B 1.35(2) . ?
N2 C11B 1.35(2) . ?
N3 C12 1.339(15) . ?
N3 C16 1.337(14) . ?
N4 C17 1.373(16) . ?
N4 C21 1.325(12) . ?
N5 C22 1.348(14) . ?
N5 C26 1.349(15) . ?
C2 C3 1.344(18) . ?
C3 C4 1.33(2) . ?
C4 C5 1.35(2) . ?
C5 C6 1.372(17) . ?
C7A C8A 1.373(19) . ?
C8A C9A 1.34(2) . ?
C9A C10A 1.40(3) . ?
C10A C11A 1.39(2) . ?
C7B C8B 1.38(3) . ?
C8B C9B 1.33(3) . ?
C9B C10B 1.40(3) . ?
C10B C11B 1.39(3) . ?
C12 C13 1.401(17) . ?
C13 C14 1.394(18) . ?
C14 C15 1.340(19) . ?
C15 C16 1.387(17) . ?
C17 C18 1.373(16) . ?
C18 C19 1.39(2) . ?
C19 C20 1.40(2) . ?
C20 C21 1.410(16) . ?
C22 C23 1.361(18) . ?
C23 C24 1.352(18) . ?
C24 C25 1.378(17) . ?
C25 C26 1.376(17) . ?
O1A C27A 1.41(2) . ?
O1A C30A 1.432(19) . ?
C27A C28A 1.47(3) . ?
C28A C29A 1.53(3) . ?
C29A C30A 1.54(2) . ?
O1B C27B 1.40(3) . ?
O1B C30B 1.43(2) . ?
C27B C28B 1.47(3) . ?
C28B C29B 1.53(3) . ?
C29B C30B 1.54(3) . ?

loop_
_geom_angle_atom_site_label_1
_geom_angle_atom_site_label_2
_geom_angle_atom_site_label_3
_geom_angle
_geom_angle_site_symmetry_1
_geom_angle_site_symmetry_3
_geom_angle_publ_flag
Br2 Cr1 Br1 145.61(9) . . ?
C1 Cr1 Br1 107.2(4) . . ?
C1 Cr1 Br2 107.1(4) . . ?
C1 Cr1 N1 98.5(4) . . ?
C1 Cr1 N2 98.2(4) . . ?
N1 Cr1 Br1 86.4(3) . . ?
N1 Cr1 Br2 89.5(3) . . ?
N1 Cr1 N2 163.2(4) . . ?
N2 Cr1 Br1 87.0(3) . . ?
N2 Cr1 Br2 87.2(3) . . ?
Br4 Cr2 Br3 174.78(8) . . ?
C1 Cr2 Br3 93.6(3) . . ?
C1 Cr2 Br4 91.4(3) . . ?
C1 Cr2 N3 91.4(4) . . ?
C1 Cr2 N4 179.2(4) . . ?
C1 Cr2 N5 89.7(4) . . ?
N3 Cr2 Br3 90.7(2) . . ?
N3 Cr2 Br4 90.8(2) . . ?
N3 Cr2 N4 89.1(3) . . ?
N4 Cr2 Br3 87.1(2) . . ?
N4 Cr2 Br4 87.9(2) . . ?
N5 Cr2 Br3 88.9(2) . . ?
N5 Cr2 Br4 89.5(2) . . ?
N5 Cr2 N3 178.9(3) . . ?
N5 Cr2 N4 89.8(3) . . ?
Cr1 C1 Cr2 174.4(6) . . ?
C2 N1 Cr1 120.0(8) . . ?
C6 N1 Cr1 124.2(8) . . ?
C6 N1 C2 114.7(10) . . ?
C7A N2 Cr1 123.6(10) . . ?
C7A N2 C11A 117.7(12) . . ?
C11A N2 Cr1 118.2(11) . . ?
C7B N2 Cr1 114(2) . . ?
C7B N2 C11B 117(3) . . ?
C11B N2 Cr1 129(3) . . ?
C12 N3 Cr2 118.2(8) . . ?
C16 N3 Cr2 123.2(8) . . ?
C16 N3 C12 118.5(11) . . ?
C17 N4 Cr2 119.8(7) . . ?
C21 N4 Cr2 121.4(7) . . ?
C21 N4 C17 118.7(9) . . ?
C22 N5 Cr2 123.3(8) . . ?
C22 N5 C26 116.4(11) . . ?
C26 N5 Cr2 119.9(7) . . ?
C3 C2 N1 124.9(12) . . ?
C4 C3 C2 119.3(14) . . ?
C3 C4 C5 118.2(13) . . ?
C4 C5 C6 120.7(13) . . ?
N1 C6 C5 122.0(12) . . ?
N2 C7A C8A 122.3(15) . . ?
C9A C8A C7A 121.4(17) . . ?
C8A C9A C10A 117.0(15) . . ?
C11A C10A C9A 121.0(15) . . ?
N2 C11A C10A 120.2(15) . . ?
N2 C7B C8B 125(3) . . ?
C9B C8B C7B 119(3) . . ?
C8B C9B C10B 118(3) . . ?
C11B C10B C9B 121(3) . . ?
N2 C11B C10B 120(3) . . ?
N3 C12 C13 123.1(11) . . ?
C14 C13 C12 117.2(12) . . ?
C15 C14 C13 119.0(13) . . ?
C14 C15 C16 121.5(12) . . ?
N3 C16 C15 120.7(11) . . ?
C18 C17 N4 123.0(12) . . ?
C17 C18 C19 118.5(13) . . ?
C18 C19 C20 119.2(11) . . ?
C19 C20 C21 118.7(12) . . ?
N4 C21 C20 121.9(11) . . ?
N5 C22 C23 122.5(11) . . ?
C24 C23 C22 120.8(11) . . ?
C23 C24 C25 118.4(13) . . ?
C26 C25 C24 118.6(12) . . ?
N5 C26 C25 123.2(11) . . ?
C27A O1A C30A 110.7(13) . . ?
O1A C27A C28A 109.3(17) . . ?
C27A C28A C29A 101.4(17) . . ?
C28A C29A C30A 103.2(15) . . ?
O1A C30A C29A 103.5(15) . . ?
C27B O1B C30B 111(2) . . ?
O1B C27B C28B 109(2) . . ?
C27B C28B C29B 101(3) . . ?
C28B C29B C30B 102(2) . . ?
O1B C30B C29B 103(2) . . ?

loop_
_geom_torsion_atom_site_label_1
_geom_torsion_atom_site_label_2
_geom_torsion_atom_site_label_3
_geom_torsion_atom_site_label_4
_geom_torsion
_geom_torsion_site_symmetry_1
_geom_torsion_site_symmetry_2
_geom_torsion_site_symmetry_3
_geom_torsion_site_symmetry_4
_geom_torsion_publ_flag
Cr1 N1 C2 C3 -172.0(14) . . . . ?
Cr1 N1 C6 C5 171.6(12) . . . . ?
Cr1 N2 C7A C8A -178.1(13) . . . . ?
Cr1 N2 C11A C10A 176.4(17) . . . . ?
Cr1 N2 C7B C8B -173(2) . . . . ?
Cr1 N2 C11B C10B 170(4) . . . . ?
Cr2 N3 C12 C13 -176.1(9) . . . . ?
Cr2 N3 C16 C15 177.5(9) . . . . ?
Cr2 N4 C17 C18 178.6(10) . . . . ?
Cr2 N4 C21 C20 -179.5(9) . . . . ?
Cr2 N5 C22 C23 174.7(8) . . . . ?
Cr2 N5 C26 C25 -174.6(9) . . . . ?
N1 C2 C3 C4 2(3) . . . . ?
N2 C7A C8A C9A 6(3) . . . . ?
N2 C7B C8B C9B -2(3) . . . . ?
N3 C12 C13 C14 -2.0(17) . . . . ?
N4 C17 C18 C19 -1(2) . . . . ?
N5 C22 C23 C24 -0.8(17) . . . . ?
C2 N1 C6 C5 4(2) . . . . ?
C2 C3 C4 C5 0(3) . . . . ?
C3 C4 C5 C6 0(3) . . . . ?
C4 C5 C6 N1 -2(3) . . . . ?
C6 N1 C2 C3 -3(2) . . . . ?
C7A N2 C11A C10A 5(3) . . . . ?
C7A C8A C9A C10A -1(3) . . . . ?
C8A C9A C10A C11A -1(3) . . . . ?
C9A C10A C11A N2 -1(4) . . . . ?
C11A N2 C7A C8A -7(3) . . . . ?
C7B N2 C11B C10B -2(6) . . . . ?
C7B C8B C9B C10B 5(6) . . . . ?
C8B C9B C10B C11B -7(8) . . . . ?
C9B C10B C11B N2 6(8) . . . . ?
C11B N2 C7B C8B 0(3) . . . . ?
C12 N3 C16 C15 1.2(16) . . . . ?
C12 C13 C14 C15 2.0(18) . . . . ?
C13 C14 C15 C16 -0.5(19) . . . . ?
C14 C15 C16 N3 -1.1(19) . . . . ?
C16 N3 C12 C13 0.4(16) . . . . ?
C17 N4 C21 C20 -1.5(17) . . . . ?
C17 C18 C19 C20 2(2) . . . . ?
C18 C19 C20 C21 -3(2) . . . . ?
C19 C20 C21 N4 2.6(19) . . . . ?
C21 N4 C17 C18 0.6(18) . . . . ?
C22 N5 C26 C25 -1.0(16) . . . . ?
C22 C23 C24 C25 -0.2(18) . . . . ?
C23 C24 C25 C26 0.4(18) . . . . ?
C24 C25 C26 N5 0.2(18) . . . . ?
C26 N5 C22 C23 1.3(15) . . . . ?
O1A C27A C28A C29A -26(3) . . . . ?
C27A O1A C30A C29A 15(3) . . . . ?
C27A C28A C29A C30A 34(3) . . . . ?
C28A C29A C30A O1A -30(3) . . . . ?
C30A O1A C27A C28A 7(3) . . . . ?
O1B C27B C28B C29B 29(7) . . . . ?
C27B O1B C30B C29B -15(7) . . . . ?
C27B C28B C29B C30B -37(5) . . . . ?
C28B C29B C30B O1B 32(6) . . . . ?
C30B O1B C27B C28B -10(8) . . . . ?

_olex2_submission_special_instructions 'No special instructions were received'
_exptl_crystal_recrystallization_method 'Re-crystallisation from solvent: THF'
_chemical_properties_physical    Air-sensitive,Moisture-sensitive
####################################################################### 
# 
# This file contains crystal structure data downloaded from the 
# Cambridge Structural Database (CSD) hosted by the Cambridge 
# Crystallographic Data Centre (CCDC).
# 
# Full information about CCDC data access policies and citation 
# guidelines are available at http://www.ccdc.cam.ac.uk/access/V1 
# 
# Audit and citation data items may have been added by the CCDC. 
# Please retain this information to preserve the provenance of 
# this file and to allow appropriate attribution of the data. 
# 
#######################################################################

data_Crcyclopropenylidene
_database_code_depnum_ccdc_archive 'CCDC 2093316'
loop_
_audit_author_name
_audit_author_address
'Takashi Kurogi'
;Okayama University
Japan
;
_audit_update_record             
;
2021-06-30 deposited with the CCDC.	2021-10-08 downloaded from the CCDC.
;
_audit_creation_date             2020-09-11
_audit_creation_method           
;
Olex2 1.2
(compiled 2018.05.29 svn.r3510 for OlexSys, GUI svn.r5506)
;
_shelx_SHELXL_version_number     2018/3
_chemical_formula_moiety         'C11 H20 Br3 Cr O2'
_chemical_formula_sum            'C11 H20 Br3 Cr O2'
_chemical_formula_weight         476.00

loop_
_atom_type_symbol
_atom_type_description
_atom_type_scat_dispersion_real
_atom_type_scat_dispersion_imag
_atom_type_scat_source
C C 0.0033 0.0016 'International Tables Vol C Tables 4.2.6.8 and 6.1.1.4'
H H 0.0000 0.0000 'International Tables Vol C Tables 4.2.6.8 and 6.1.1.4'
Br Br -0.2901 2.4595 'International Tables Vol C Tables 4.2.6.8 and 6.1.1.4'
Cr Cr 0.3209 0.6236 'International Tables Vol C Tables 4.2.6.8 and 6.1.1.4'
O O 0.0106 0.0060 'International Tables Vol C Tables 4.2.6.8 and 6.1.1.4'

_shelx_space_group_comment       
;
The symmetry employed for this shelxl refinement is uniquely defined
by the following loop, which should always be used as a source of
symmetry information in preference to the above space-group names.
They are only intended as comments.
;
_space_group_crystal_system      monoclinic
_space_group_IT_number           14
_space_group_name_H-M_alt        'P 1 21/c 1'
_space_group_name_Hall           '-P 2ybc'
loop_
_space_group_symop_operation_xyz
'x, y, z'
'-x, y+1/2, -z+1/2'
'-x, -y, -z'
'x, -y-1/2, z-1/2'

_cell_length_a                   10.606(3)
_cell_length_b                   11.192(3)
_cell_length_c                   13.906(4)
_cell_angle_alpha                90
_cell_angle_beta                 102.494(3)
_cell_angle_gamma                90
_cell_volume                     1611.6(8)
_cell_formula_units_Z            4
_cell_measurement_reflns_used    5285
_cell_measurement_temperature    100(2)
_cell_measurement_theta_max      27.5
_cell_measurement_theta_min      3.9
_shelx_estimated_absorpt_T_max   0.792
_shelx_estimated_absorpt_T_min   0.395
_exptl_absorpt_coefficient_mu    8.137
_exptl_absorpt_correction_T_max  1.000
_exptl_absorpt_correction_T_min  0.521
_exptl_absorpt_correction_type   multi-scan
_exptl_absorpt_process_details   
;
Jacobson, R. (1998). REQAB. Private communication to the 
Rigaku Corporation, Tokyo, Japan.
;
_exptl_crystal_colour            green
_exptl_crystal_density_diffrn    1.962
_exptl_crystal_density_meas      ?
_exptl_crystal_density_method    ?
_exptl_crystal_description       block
_exptl_crystal_F_000             924
_exptl_crystal_size_max          0.14
_exptl_crystal_size_mid          0.06
_exptl_crystal_size_min          0.03
_exptl_transmission_factor_max   ?
_exptl_transmission_factor_min   ?
_diffrn_reflns_av_R_equivalents  0.0309
_diffrn_reflns_av_unetI/netI     0.0410
_diffrn_reflns_Laue_measured_fraction_full 0.993
_diffrn_reflns_Laue_measured_fraction_max 0.991
_diffrn_reflns_limit_h_max       13
_diffrn_reflns_limit_h_min       -8
_diffrn_reflns_limit_k_max       14
_diffrn_reflns_limit_k_min       -13
_diffrn_reflns_limit_l_max       17
_diffrn_reflns_limit_l_min       -18
_diffrn_reflns_number            9683
_diffrn_reflns_point_group_measured_fraction_full 0.993
_diffrn_reflns_point_group_measured_fraction_max 0.991
_diffrn_reflns_theta_full        25.242
_diffrn_reflns_theta_max         27.501
_diffrn_reflns_theta_min         3.936
_diffrn_ambient_temperature      100(2)
_diffrn_detector_area_resol_mean ?
_diffrn_measured_fraction_theta_full 0.993
_diffrn_measured_fraction_theta_max 0.991
_diffrn_radiation_type           MoK\a
_diffrn_source                   'Rotating Anode'
_diffrn_radiation_monochromator  Confocal
_diffrn_measurement_specimen_support Fiber
_diffrn_detector                 CCD
_diffrn_measurement_device       
;
AFC11 (Right): Eulerian 3 circle
;
_diffrn_measurement_device_type  
;
Rigaku Saturn724+ (4x4 bin mode)
;
_diffrn_measurement_method       'profile data from \w-scans'
_diffrn_radiation_wavelength     0.71075
_reflns_Friedel_coverage         0.000
_reflns_Friedel_fraction_full    .
_reflns_Friedel_fraction_max     .
_reflns_number_gt                2976
_reflns_number_total             3663
_reflns_special_details          
;
 Reflections were merged by SHELXL according to the crystal
 class for the calculation of statistics and refinement.
 
 _reflns_Friedel_fraction is defined as the number of unique
 Friedel pairs measured divided by the number that would be
 possible theoretically, ignoring centric projections and
 systematic absences.
;
_reflns_threshold_expression     'I > 2\s(I)'
_computing_cell_refinement       'CrystalClear-SM Expert 2.0 r16 (Rigaku, 2014)'
_computing_data_collection       'CrystalClear-SM Expert 2.0 r16 (Rigaku, 2014)'
_computing_data_reduction        'CrystalClear-SM Expert 2.0 r16 (Rigaku, 2014)'
_computing_molecular_graphics    'Olex2 (Dolomanov et al., 2009)'
_computing_publication_material  'Olex2 (Dolomanov et al., 2009)'
_computing_structure_refinement  'ShelXL (Sheldrick, 2015)'
_computing_structure_solution    'SHELXS-97 (Sheldrick, 2008)'
_refine_diff_density_max         0.793
_refine_diff_density_min         -0.888
_refine_diff_density_rms         0.115
_refine_ls_extinction_coef       .
_refine_ls_extinction_method     none
_refine_ls_goodness_of_fit_ref   0.962
_refine_ls_hydrogen_treatment    constr
_refine_ls_matrix_type           full
_refine_ls_number_parameters     158
_refine_ls_number_reflns         3663
_refine_ls_number_restraints     0
_refine_ls_R_factor_all          0.0340
_refine_ls_R_factor_gt           0.0266
_refine_ls_restrained_S_all      0.962
_refine_ls_shift/su_max          0.001
_refine_ls_shift/su_mean         0.000
_refine_ls_structure_factor_coef Fsqd
_refine_ls_weighting_details     
'w=1/[\s^2^(Fo^2^)+(0.0280P)^2^] where P=(Fo^2^+2Fc^2^)/3'
_refine_ls_weighting_scheme      calc
_refine_ls_wR_factor_gt          0.0563
_refine_ls_wR_factor_ref         0.0584
_refine_special_details          ?
_atom_sites_solution_hydrogens   geom
_atom_sites_solution_primary     direct
_atom_sites_solution_secondary   difmap
loop_
_atom_site_label
_atom_site_type_symbol
_atom_site_fract_x
_atom_site_fract_y
_atom_site_fract_z
_atom_site_U_iso_or_equiv
_atom_site_adp_type
_atom_site_occupancy
_atom_site_site_symmetry_order
_atom_site_calc_flag
_atom_site_refinement_flags_posn
_atom_site_refinement_flags_adp
_atom_site_refinement_flags_occupancy
_atom_site_disorder_assembly
_atom_site_disorder_group
Cr1 Cr 0.79215(4) 0.79634(4) 0.09553(3) 0.01267(10) Uani 1 1 d . . . . .
Br1 Br 0.58371(2) 0.88220(2) 0.11121(2) 0.01779(8) Uani 1 1 d . . . . .
Br2 Br 0.75147(3) 0.61651(2) 0.18251(2) 0.01941(8) Uani 1 1 d . . . . .
Br3 Br 1.00423(2) 0.72179(2) 0.07206(2) 0.01804(8) Uani 1 1 d . . . . .
C1 C 0.6983(3) 0.7196(2) -0.0331(2) 0.0163(6) Uani 1 1 d . . . . .
C2 C 0.6725(3) 0.6221(2) -0.0954(2) 0.0181(6) Uani 1 1 d . . . . .
C3 C 0.5978(3) 0.7204(2) -0.1165(2) 0.0169(6) Uani 1 1 d . . . . .
C4 C 0.7043(3) 0.4974(2) -0.1152(2) 0.0233(7) Uani 1 1 d . . . . .
H4A H 0.798929 0.485430 -0.095832 0.028 Uiso 1 1 calc R . . . .
H4B H 0.676497 0.480594 -0.186532 0.028 Uiso 1 1 calc R . . . .
C5 C 0.6372(4) 0.4125(3) -0.0578(3) 0.0392(9) Uani 1 1 d . . . . .
H5A H 0.661150 0.432300 0.012411 0.059 Uiso 1 1 calc GR . . . .
H5B H 0.663491 0.330328 -0.067859 0.059 Uiso 1 1 calc GR . . . .
H5C H 0.543449 0.419999 -0.080932 0.059 Uiso 1 1 calc GR . . . .
C6 C 0.4893(3) 0.7852(2) -0.1799(2) 0.0195(6) Uani 1 1 d . . . . .
H6A H 0.517509 0.815544 -0.238718 0.023 Uiso 1 1 calc R . . . .
H6B H 0.466414 0.854878 -0.143315 0.023 Uiso 1 1 calc R . . . .
C7 C 0.3697(3) 0.7075(3) -0.2132(2) 0.0243(7) Uani 1 1 d . . . . .
H7A H 0.390686 0.639932 -0.251793 0.036 Uiso 1 1 calc GR . . . .
H7B H 0.300686 0.755087 -0.253876 0.036 Uiso 1 1 calc GR . . . .
H7C H 0.340815 0.677430 -0.155360 0.036 Uiso 1 1 calc GR . . . .
O1 O 0.88606(17) 0.89313(15) 0.22122(14) 0.0163(4) Uani 1 1 d . . . . .
O2 O 0.83244(17) 0.95641(15) 0.03218(14) 0.0148(4) Uani 1 1 d . . . . .
C8 C 0.9662(3) 0.8396(3) 0.3080(2) 0.0243(7) Uani 1 1 d . . . . .
H8A H 1.045701 0.808924 0.291842 0.037 Uiso 1 1 calc GR . . . .
H8B H 0.919273 0.773727 0.330804 0.037 Uiso 1 1 calc GR . . . .
H8C H 0.988019 0.899838 0.360075 0.037 Uiso 1 1 calc GR . . . .
C9 C 0.9458(3) 0.9997(2) 0.1941(2) 0.0221(6) Uani 1 1 d . . . . .
H9A H 1.030722 0.980295 0.179268 0.026 Uiso 1 1 calc R . . . .
H9B H 0.959412 1.058132 0.248773 0.026 Uiso 1 1 calc R . . . .
C10 C 0.8579(3) 1.0507(2) 0.1051(2) 0.0207(6) Uani 1 1 d . . . . .
H10A H 0.776392 1.078178 0.121562 0.025 Uiso 1 1 calc R . . . .
H10B H 0.899418 1.119622 0.079716 0.025 Uiso 1 1 calc R . . . .
C11 C 0.7558(3) 0.9985(3) -0.0609(2) 0.0214(6) Uani 1 1 d . . . . .
H11A H 0.668453 1.017905 -0.053001 0.032 Uiso 1 1 calc GR . . . .
H11B H 0.751079 0.935962 -0.110845 0.032 Uiso 1 1 calc GR . . . .
H11C H 0.795920 1.070099 -0.081671 0.032 Uiso 1 1 calc GR . . . .

loop_
_atom_site_aniso_label
_atom_site_aniso_U_11
_atom_site_aniso_U_22
_atom_site_aniso_U_33
_atom_site_aniso_U_23
_atom_site_aniso_U_13
_atom_site_aniso_U_12
Cr1 0.0120(2) 0.0143(2) 0.0120(2) 0.00040(17) 0.00321(17) 0.00019(17)
Br1 0.01469(13) 0.01851(15) 0.02142(17) 0.00176(11) 0.00667(11) 0.00284(10)
Br2 0.01880(14) 0.01903(15) 0.02097(17) 0.00611(12) 0.00560(12) 0.00133(11)
Br3 0.01553(13) 0.02139(15) 0.01843(16) 0.00026(12) 0.00641(11) 0.00295(11)
C1 0.0163(13) 0.0187(14) 0.0149(15) 0.0030(12) 0.0054(11) -0.0016(11)
C2 0.0191(14) 0.0205(15) 0.0151(16) 0.0009(12) 0.0041(12) -0.0005(11)
C3 0.0170(13) 0.0183(14) 0.0164(15) -0.0006(12) 0.0061(11) -0.0021(11)
C4 0.0285(16) 0.0163(14) 0.0258(18) 0.0010(13) 0.0073(13) 0.0050(13)
C5 0.062(2) 0.0219(16) 0.039(2) 0.0004(15) 0.0243(19) -0.0071(16)
C6 0.0200(14) 0.0174(14) 0.0189(16) 0.0009(12) -0.0007(12) 0.0014(12)
C7 0.0205(14) 0.0269(17) 0.0243(18) 0.0019(13) 0.0025(13) -0.0013(13)
O1 0.0170(9) 0.0176(10) 0.0141(11) -0.0011(8) 0.0032(8) -0.0013(8)
O2 0.0160(9) 0.0152(9) 0.0130(10) -0.0005(8) 0.0022(8) -0.0014(8)
C8 0.0243(15) 0.0312(17) 0.0145(17) -0.0008(13) -0.0024(12) 0.0032(13)
C9 0.0222(15) 0.0240(15) 0.0208(17) -0.0066(13) 0.0064(12) -0.0114(12)
C10 0.0286(16) 0.0146(14) 0.0199(17) -0.0032(12) 0.0071(13) -0.0054(12)
C11 0.0229(15) 0.0223(15) 0.0182(16) 0.0064(12) 0.0026(12) 0.0006(12)

_geom_special_details            
;
 All esds (except the esd in the dihedral angle between two l.s. planes)
 are estimated using the full covariance matrix.  The cell esds are taken
 into account individually in the estimation of esds in distances, angles
 and torsion angles; correlations between esds in cell parameters are only
 used when they are defined by crystal symmetry.  An approximate (isotropic)
 treatment of cell esds is used for estimating esds involving l.s. planes.
;
loop_
_geom_bond_atom_site_label_1
_geom_bond_atom_site_label_2
_geom_bond_distance
_geom_bond_site_symmetry_2
_geom_bond_publ_flag
Cr1 Br1 2.4631(7) . ?
Cr1 Br2 2.4343(7) . ?
Cr1 Br3 2.4858(8) . ?
Cr1 C1 2.039(3) . ?
Cr1 O1 2.1137(19) . ?
Cr1 O2 2.0811(18) . ?
C1 C2 1.383(4) . ?
C1 C3 1.395(4) . ?
C2 C3 1.351(4) . ?
C2 C4 1.476(4) . ?
C3 C6 1.479(4) . ?
C4 C5 1.514(4) . ?
C6 C7 1.525(4) . ?
O1 C8 1.447(3) . ?
O1 C9 1.439(3) . ?
O2 C10 1.448(3) . ?
O2 C11 1.450(3) . ?
C9 C10 1.492(4) . ?

loop_
_geom_angle_atom_site_label_1
_geom_angle_atom_site_label_2
_geom_angle_atom_site_label_3
_geom_angle
_geom_angle_site_symmetry_1
_geom_angle_site_symmetry_3
_geom_angle_publ_flag
Br1 Cr1 Br3 175.95(2) . . ?
Br2 Cr1 Br1 91.13(2) . . ?
Br2 Cr1 Br3 92.89(2) . . ?
C1 Cr1 Br1 87.99(8) . . ?
C1 Cr1 Br2 89.00(8) . . ?
C1 Cr1 Br3 91.57(8) . . ?
C1 Cr1 O1 174.03(9) . . ?
C1 Cr1 O2 95.57(9) . . ?
O1 Cr1 Br1 89.90(5) . . ?
O1 Cr1 Br2 96.62(6) . . ?
O1 Cr1 Br3 90.15(5) . . ?
O2 Cr1 Br1 88.40(5) . . ?
O2 Cr1 Br2 175.39(6) . . ?
O2 Cr1 Br3 87.64(5) . . ?
O2 Cr1 O1 78.79(7) . . ?
C2 C1 Cr1 151.0(2) . . ?
C2 C1 C3 58.17(19) . . ?
C3 C1 Cr1 150.1(2) . . ?
C1 C2 C4 147.3(3) . . ?
C3 C2 C1 61.35(19) . . ?
C3 C2 C4 151.3(3) . . ?
C1 C3 C6 148.7(3) . . ?
C2 C3 C1 60.5(2) . . ?
C2 C3 C6 150.8(3) . . ?
C2 C4 C5 110.0(3) . . ?
C3 C6 C7 113.0(2) . . ?
C8 O1 Cr1 124.33(16) . . ?
C9 O1 Cr1 111.30(16) . . ?
C9 O1 C8 110.4(2) . . ?
C10 O2 Cr1 110.82(16) . . ?
C10 O2 C11 111.8(2) . . ?
C11 O2 Cr1 122.04(15) . . ?
O1 C9 C10 107.7(2) . . ?
O2 C10 C9 106.9(2) . . ?

loop_
_geom_torsion_atom_site_label_1
_geom_torsion_atom_site_label_2
_geom_torsion_atom_site_label_3
_geom_torsion_atom_site_label_4
_geom_torsion
_geom_torsion_site_symmetry_1
_geom_torsion_site_symmetry_2
_geom_torsion_site_symmetry_3
_geom_torsion_site_symmetry_4
_geom_torsion_publ_flag
Cr1 C1 C2 C3 169.7(4) . . . . ?
Cr1 C1 C2 C4 -6.3(8) . . . . ?
Cr1 C1 C3 C2 -169.9(4) . . . . ?
Cr1 C1 C3 C6 10.1(8) . . . . ?
Cr1 O1 C9 C10 38.2(2) . . . . ?
Cr1 O2 C10 C9 44.8(2) . . . . ?
C1 C2 C3 C6 180.0(6) . . . . ?
C1 C2 C4 C5 82.0(5) . . . . ?
C1 C3 C6 C7 -137.2(4) . . . . ?
C2 C1 C3 C6 -180.0(5) . . . . ?
C2 C3 C6 C7 42.8(6) . . . . ?
C3 C1 C2 C4 -176.0(5) . . . . ?
C3 C2 C4 C5 -90.7(6) . . . . ?
C4 C2 C3 C1 175.5(6) . . . . ?
C4 C2 C3 C6 -4.5(9) . . . . ?
O1 C9 C10 O2 -54.1(3) . . . . ?
C8 O1 C9 C10 -179.5(2) . . . . ?
C11 O2 C10 C9 -175.4(2) . . . . ?

loop_
_refln_index_h
_refln_index_k
_refln_index_l
_refln_F_squared_meas
_refln_F_squared_sigma
0 0 3 67.95 198.82
0 0 -3 97.36 157
0 0 -4 533367.5 5978.8
0 0 -5 -90.33 318.91
0 0 -6 261914.6 4471.28
0 0 -6 258863.9 4322.22
0 0 7 -86 649.84
0 0 8 156569.7 5005.39
0 0 9 228.83 703.12
0 0 10 237427 9584.55
0 0 11 -317.56 1001.17
0 0 12 9206.3 1345.68
0 0 13 143.7 550.41
0 0 14 64429.8 3986.23
0 0 15 -5.12 868.07
0 0 16 10394.22 4086.43
0 0 17 -150.45 926.04
0 1 3 21551.47 708.55
0 -1 3 20057.78 760.11
0 -1 -3 19589.9 551.89
0 1 3 21193.25 637.98
0 -1 -3 20127.2 768.17
0 1 4 252653.7 3202.36
0 -1 4 255155.4 3459.85
0 -1 -4 247491.8 3641.32
0 1 -4 241137.3 3302.15
0 -1 -4 247044.3 3046.24
0 1 5 159712 2616.67
0 -1 5 173240 3074.53
0 -1 -5 171487.5 2714.17
0 1 -5 165850.3 2509.59
0 -1 -5 168651.1 2416
0 1 6 231.73 487.54
0 -1 6 -121.62 567.63
0 -1 -6 42.58 301.05
0 1 7 1828.82 1655.26
0 -1 7 2283.36 1772.34
0 1 8 164320.2 4320.02
0 -1 8 173764.7 5177.74
0 1 9 149883.8 5054.56
0 -1 9 142415.7 4989.39
0 1 10 107811.5 4323.14
0 -1 10 107345.1 4280.54
0 1 11 20149.43 1514.8
0 -1 11 20883.72 1687.58
0 1 12 11716.35 1441.86
0 -1 12 11471.7 4479.29
0 -1 13 4812.17 3217.75
0 1 13 4688.32 2224.25
0 -1 14 2929.13 1753.29
0 1 14 1864.04 1152.46
0 1 15 8321.96 3482.65
0 -1 15 10127.69 3211.83
0 1 16 301.07 698.97
0 -1 16 -363.26 904.58
0 1 17 696.53 723.72
0 -1 17 296.75 669.24
0 2 -1 8840.26 369.65
0 2 1 8490.13 329.28
0 -2 -2 32639.42 645.53
0 -2 2 35422.94 797.44
0 2 -2 35001.38 788.92
0 -2 -2 35894.81 618.68
0 2 2 36176.01 856.76
0 -2 -2 33926.59 640.56
0 -2 -3 144886.8 2007.22
0 -2 3 152586.9 2243.04
0 2 3 151939.9 2019.52
0 -2 -3 148909.9 1930.19
0 2 4 28434.19 859.42
0 -2 -4 28209.67 887.86
0 -2 4 28093 941.54
0 2 4 28590.43 851.05
0 -2 -4 29309.37 797.62
0 2 5 2059.49 591.7
0 -2 -5 2252.13 503.9
0 -2 5 2647.36 920.66
0 2 -5 2250.51 605.1
0 2 5 2219.95 1381.43
0 -2 -5 2176.4 532.96
0 2 6 155936.1 3146.81
0 -2 6 160895.4 3169.21
0 -2 -6 168634.4 2876.07
0 -2 -6 170018 2856.42
0 -2 7 493132.8 13799.97
0 -2 -7 478269.4 13287.33
0 2 8 43052.29 2004.74
0 -2 8 42164.04 1791.79
0 2 9 40892.8 2091.21
0 -2 9 42301.96 2588.57
0 2 10 4782.24 2484.68
0 -2 10 5170.23 1267.26
0 2 11 140711.8 4987.76
0 -2 11 141575.7 6654.44
0 2 12 46013.4 2106.65
0 -2 12 37668.55 5280.41
0 2 13 353.35 796.06
0 -2 13 897.49 1219.92
0 2 14 19980.13 4491.81
0 -2 14 18663.53 1723.4
0 2 15 1945.32 1199.35
0 -2 15 2678.91 1202.16
0 2 16 396.48 568.93
0 -2 16 326.28 644.74
0 2 17 55907.75 4070.18
0 -2 17 52072.76 3273.18
0 -3 0 71.26 107.59
0 3 0 121.06 284.75
0 -3 1 25475.4 698.77
0 3 -1 25147.42 608.17
0 -3 -1 24251.4 540.95
0 3 1 24811.98 608.04
0 -3 -1 25301.61 530.19
0 -3 2 61331.48 1165.07
0 3 -2 62454.03 1077.03
0 -3 -2 59928.66 860.56
0 3 2 64526.97 1087.71
0 -3 -2 63189.77 994.48
0 -3 -3 100.22 144.12
0 -3 3 184.26 414.23
0 3 -3 -47.23 297.59
0 -3 -3 -24.61 212.03
0 3 3 -78.81 274.56
0 -3 -3 59.3 88.47
0 -3 -4 432113.4 6019.48
0 -3 4 413783.4 6062.81
0 3 -4 430718.6 6124.92
0 -3 -4 433661.8 2242.73
0 3 4 431492.4 6060.03
0 -3 -4 436353.9 2415.44
0 3 5 251582.4 3904.19
0 -3 -5 268678.8 4298.58
0 -3 5 260315.6 4383.96
0 3 5 257505 3966.24
0 -3 -5 260917.5 3928
0 3 6 6925.14 654.26
0 -3 -6 6639.39 481.16
0 -3 6 6337.58 845.38
0 3 6 8123.94 842.79
0 -3 -6 7071.03 519.42
0 3 7 53039.26 2038.77
0 -3 7 49501.86 2097.66
0 -3 -7 54535.51 1960.64
0 3 8 40466.9 2000.75
0 -3 8 42152.34 1828.15
0 3 9 192708.2 5871.9
0 -3 9 180775 5436.86
0 3 10 64121.32 3152.63
0 -3 10 67055.05 3198.4
0 3 11 1074.54 606.15
0 -3 11 1106.54 958.97
0 3 12 107188 5290.52
0 -3 12 91536.18 5125.22
0 3 13 1972.36 1051.37
0 -3 13 2367.81 1456.83
0 3 14 27882.16 2837.09
0 -3 14 25739.39 2130.38
0 3 15 39380.42 2300.08
0 -3 15 34241.35 2206.55
0 3 16 61629.41 2933.6
0 -3 16 59695.18 3044.67
0 -3 17 572.25 647.84
0 -3 -17 650 799.66
0 -4 0 39912.46 747.79
0 4 0 43285.59 1069.91
0 -4 1 20531.13 634.79
0 4 -1 20137.6 901.43
0 -4 -1 21176.89 532.61
0 4 1 21388.94 656
0 -4 2 226181 2936.76
0 4 -2 213060.3 2704.12
0 -4 -2 208824.5 2483.21
0 4 2 224199.5 2779.54
0 -4 -2 229344.4 2711.6
0 -4 -3 752.37 416.52
0 -4 3 503.21 481.11
0 4 -3 388.32 292.41
0 -4 -3 816.76 363.8
0 4 3 824.96 457.93
0 -4 -3 515.18 229.55
0 -4 -4 39803.17 1188.92
0 -4 4 37790.29 1769.23
0 4 -4 37723.03 1092.84
0 -4 -4 38807.02 933.17
0 4 4 38211.69 1054.1
0 -4 -4 37862.51 997.3
0 -4 -5 34978.26 1564.69
0 -4 5 32917.03 1534.33
0 -4 -5 34135.46 1329.6
0 4 5 34283.1 1566.14
0 -4 -5 34510.02 1350.26
0 -4 6 104370.1 3780.46
0 -4 -6 102472 3258.11
0 -4 -6 105215.1 3204.86
0 4 6 107974.3 3453.72
0 -4 -6 110589.4 3361.87
0 -4 -7 10869.58 696.01
0 -4 7 9915.65 1017.98
0 -4 -7 11076.9 870.44
0 4 7 11194.28 1297.48
0 -4 -7 11189.07 867.4
0 -4 8 18481.84 2267.01
0 -4 -8 17122.38 1115.99
0 -4 9 4144.9 2091.98
0 -4 -9 3219.57 518.94
0 -4 10 64421.5 2727.43
0 -4 11 22977.32 1832.88
0 -4 12 10981.45 1520.95
0 -4 -12 11362.1 930.98
0 -4 13 26798.06 2328.78
0 -4 -13 25398.1 1575.39
0 -4 14 115551.5 6960.23
0 -4 -14 112851.3 5175.76
0 -4 15 580.96 1208.2
0 -4 -15 1212.41 830.73
0 -4 16 3568.06 2842.44
0 -4 -16 2788.05 3558.71
0 -5 0 101.7 144.85
0 5 0 63.91 277.68
0 -5 1 18691.3 1113.3
0 -5 -1 20003.69 1046.4
0 5 -1 20383.62 1266.9
0 5 1 19466.35 1089.34
0 -5 2 12319.03 867.72
0 5 -2 12569.35 826.93
0 -5 -2 11765.82 957.38
0 5 2 12582.11 841.33
0 -5 -2 11948.08 717.47
0 -5 3 28641.92 1980.24
0 5 -3 28790.08 1534.82
0 -5 -3 29511.45 1493.33
0 5 3 27086.56 1781.21
0 -5 -3 31650.43 1580.05
0 -5 -4 120731 3620.79
0 -5 4 120529.3 3948.47
0 -5 -4 114961.4 3318.76
0 5 4 114421.1 3582.11
0 -5 -4 121125.9 3578.04
0 -5 -5 162548.8 5026.49
0 -5 -5 174572.2 4977.76
0 5 5 161314.2 4761.81
0 -5 -5 166906.6 4916.14
0 -5 -6 33021.84 1219.22
0 -5 6 31153.67 1534.04
0 -5 -6 35584.85 1215.25
0 5 6 34048.43 1916.21
0 -5 -6 33093.46 1015.71
0 -5 7 1571.22 864.35
0 -5 -7 1165.97 344.9
0 -5 -7 1546.77 545.92
0 5 7 1784.1 835.99
0 -5 -7 1235.04 720
0 -5 8 569.53 470.98
0 -5 -8 501.95 360.65
0 5 8 475.67 408.08
0 -5 9 60984.39 2658.07
0 -5 -9 62816.88 2273.45
0 -5 10 16294.48 1337.12
0 -5 -10 17590.32 1089.98
0 -5 11 84255.2 4465.77
0 -5 -11 84872.57 4210.22
0 -5 12 59752.05 3481.88
0 -5 -12 56318.8 3330.43
0 -5 13 4445.72 3162.18
0 -5 -13 5090.82 898.28
0 -5 14 5577.58 3434.61
0 -5 -14 4342.44 2875.93
0 -5 15 13138.11 4741.16
0 -5 -15 13398.14 2840.08
0 -5 16 25657.89 2309.99
0 -5 -16 28587.78 1766.75
0 -6 0 90667.72 2713.36
0 6 0 96483.22 2976.84
0 -6 1 299.4 207.1
0 -6 -1 509.1 282.49
0 6 -1 67 315.68
0 6 1 619.59 345.8
0 -6 2 5094.53 965.31
0 6 -2 5114.3 546.66
0 -6 -2 5628.88 844
0 6 2 5632.9 555.99
0 -6 3 130539.4 3968.31
0 6 -3 130027.5 3857.14
0 -6 -3 129116.3 3719.92
0 6 3 129909.4 3923.42
0 -6 -3 132332.7 3831.5
0 -6 -4 5865.48 605.66
0 -6 4 5682.44 1076.57
0 -6 -4 6032.16 1344.6
0 6 4 4642.14 568.84
0 -6 -4 5602.06 431.02
0 -6 -5 22401.32 1056.85
0 -6 5 21150.18 1258.66
0 -6 -5 20289.24 903.83
0 6 5 20275.04 1080.43
0 -6 -5 22461.72 961.17
0 -6 -6 5182.18 497.22
0 -6 6 6105.16 1450.87
0 -6 -6 6264.69 1677.09
0 6 6 5597.1 1456.05
0 -6 -6 5540.09 589.13
0 -6 -7 174085.3 5891.43
0 -6 7 190362.5 6938.5
0 -6 -7 189897.9 6331.91
0 6 7 178159.7 6586.93
0 -6 8 5365.31 1317.86
0 -6 -8 6251.9 1339.57
0 6 8 5696.14 1875.37
0 -6 9 1413.01 758.66
0 -6 -9 1273.18 507.8
0 6 9 1253.63 860.99
0 -6 10 -11.49 824.93
0 -6 -10 739.5 469.75
0 -6 11 4335.66 2381
0 -6 -11 4362.89 1037.54
0 -6 12 3802.83 2725.92
0 -6 -12 2829.01 1837.89
0 -6 13 30030.01 2313.82
0 -6 -13 32715.28 1991.97
0 -6 14 -63.22 1026.31
0 -6 -14 120.64 357.42
0 -6 15 512.54 515.32
0 -6 -15 521.4 1039.48
0 -6 16 905.78 1316.61
0 -7 0 -100.69 333.5
0 7 0 229.36 382.77
0 -7 1 33999.41 1552.35
0 -7 -1 33509.97 1195.49
0 7 -1 34678.07 1344.87
0 7 1 35975 1519.81
0 7 -1 34126.6 1516.71
0 -7 2 197228.8 4535.96
0 -7 -2 197877.4 4274.31
0 7 -2 203054.6 4595.05
0 7 2 212660.2 4891.47
0 -7 3 33012.02 1155.98
0 -7 -3 33036.03 734.75
0 7 3 33330.78 1167.63
0 -7 -4 45141.35 1710.66
0 -7 -4 44429.85 1448.85
0 7 4 42296.31 1745.49
0 -7 -4 45959.17 1509.36
0 -7 -5 28451.72 1108.26
0 -7 -5 25647.34 1009.4
0 7 5 28666.81 1467.47
0 -7 -5 27521.12 1223.84
0 -7 -6 142.23 177.45
0 -7 6 519.3 713.93
0 -7 -6 484.85 266.88
0 7 6 418.72 539.6
0 -7 7 20833.07 1449.15
0 -7 -7 18668.27 1058.97
0 -7 -7 20972.04 1046.3
0 7 7 19289.58 1885.03
0 -7 8 9863.97 2385.6
0 -7 -8 9861.8 1229.95
0 7 8 8550.36 1202.64
0 -7 9 7527.83 1016.16
0 -7 -9 8293.46 1794.96
0 7 9 7465.86 1425.54
0 -7 10 8916.04 2067.22
0 -7 -10 8327.81 1876.58
0 -7 11 24528.92 2340.78
0 -7 -11 27124.96 1723.97
0 -7 12 17636.06 2442.29
0 -7 -12 20127.3 1537.49
0 -7 13 11984.55 1532.51
0 -7 -13 14369.79 1425.09
0 -7 14 10577.73 1763.45
0 -7 15 21502.02 3530.32
0 -8 0 212287.4 5584.8
0 8 0 218931.5 5910.85
0 -8 1 1971.17 1329.9
0 -8 -1 1552.2 664.35
0 8 -1 1758.29 738.52
0 8 1 2551.52 1100.49
0 8 -1 2455.86 1653.06
0 -8 2 24707.91 2201.76
0 -8 -2 25985.12 906.32
0 8 2 28336.81 1548.17
0 -8 3 1203.92 520.64
0 -8 -3 819.82 426.08
0 8 3 1030.81 466.95
0 8 3 787.64 628.89
0 -8 -4 35710.09 1611.75
0 -8 4 35883.13 1780.34
0 -8 -4 34832.49 1503
0 8 4 36152.83 1901.15
0 -8 -5 15431.97 1035.87
0 -8 5 18325.05 1265.57
0 -8 -5 16195.61 987.73
0 8 5 15360.83 1478.68
0 -8 -6 6069.62 786.83
0 -8 6 7149.79 1112.4
0 -8 -6 6121.01 568.54
0 8 6 6571.24 1846.54
0 -8 7 112830.8 3213.02
0 -8 -7 114432.6 2419.44
0 8 7 108907.2 2734.78
0 -8 8 6369.16 1521.51
0 -8 -8 6864.99 1750.67
0 8 8 5755.55 1333.64
0 -8 -9 23007.19 1007.27
0 8 9 20596.17 2383.57
0 -8 -10 18472.01 1765.44
0 8 10 17686.01 1620.73
0 -8 12 2347.86 1209.21
0 -8 13 2513.67 1526.33
0 -8 14 19571.33 1900.01
0 -9 0 92.67 312.94
0 9 0 -22.06 416.43
0 -9 1 18909.95 1477.4
0 -9 -1 20076.7 1200
0 9 -1 17186.37 2927.05
0 9 1 19482.35 1114.25
0 9 -1 21538.59 1283.26
0 -9 2 33.14 459.55
0 -9 -2 -64.92 218.63
0 9 2 123.55 146.03
0 9 2 438.07 378.18
0 9 -2 198.95 496.51
0 -9 3 218.64 471.88
0 -9 -3 158.39 295.96
0 9 3 159.35 173.58
0 9 3 441.02 549.05
0 -9 4 23413.76 1240.59
0 -9 -4 21311.85 611.86
0 9 4 17856.04 1686.71
0 -9 5 35935.36 2291.03
0 -9 -5 33382.13 919.31
0 9 5 29776.24 2821.14
0 -9 6 2683.08 691.14
0 -9 -6 2118.84 933.32
0 9 6 1491 873.6
0 -9 7 25649.91 2248.62
0 9 7 23675.36 2005.76
0 -9 8 4574.71 1039.61
0 9 8 4188.44 1043.14
0 -9 9 119585.7 4148.56
0 9 9 112846.7 3631.76
0 -9 10 2098.63 2065.12
0 9 10 2460.11 1414.04
0 -9 11 8815.73 2190.05
0 -9 12 2106.41 1756.56
0 -9 13 8306.33 2408.79
0 -10 0 200952.5 4093.62
0 10 0 209419.1 5064.43
0 -10 1 6372.56 1283.64
0 -10 -1 5765.9 967.07
0 10 1 6581.52 1043.06
0 10 -1 6610.74 903.59
0 -10 2 599.6 553.69
0 10 2 1172 649.85
0 10 -2 455.72 455.1
0 -10 3 11799.64 1060.92
0 10 3 10456.75 1106.09
0 10 -3 8726.23 869.17
0 -10 4 41201.85 2402.68
0 10 4 36265.18 2320.62
0 -10 5 3541.15 820.33
0 10 5 3436.75 1669.38
0 -10 6 9770.04 2607.39
0 10 6 9288.86 1064.57
0 -10 7 115792.7 6328.12
0 10 7 115428.3 5765.2
0 -10 8 4791.39 2242.32
0 10 8 3748.25 1942.37
0 -10 9 55773.86 2522.77
0 -10 10 19670.32 1608.32
0 -10 11 71121.96 4347.99
0 -10 12 2966.74 1513.15
0 11 0 286.5 367.18
0 -11 1 10622.39 1323.77
0 11 1 11809.07 1155.11
0 11 -1 11655.87 1344.56
0 -11 2 215912.4 7125.34
0 11 2 232253.4 7393.89
0 11 -2 210542.7 6940.23
0 -11 3 98.87 419.16
0 11 3 144.03 597.03
0 11 -3 225.7 363.92
0 -11 4 -20.85 445.29
0 11 4 -161.95 565.6
0 11 -4 476.64 619.32
0 -11 5 196.45 339.04
0 11 5 21.81 231.93
0 -11 6 3467.06 2208.13
0 11 6 3249.94 2067.93
0 -11 7 33745.03 2142.65
0 -11 8 28254.39 3386.89
0 -11 9 9733.98 2981.3
0 -11 10 7472.16 2083.48
0 -11 11 792.36 712.35
0 12 0 255478.1 3752.66
0 12 1 2472.85 2389.93
0 12 -1 3262.84 1530.18
0 12 -2 1447.14 786.51
0 12 3 48182.29 2782.17
0 12 -3 42957.4 2378.73
0 12 4 45955.5 2308.58
0 12 -4 41459.52 1892.49
0 -12 5 14766.06 1083.42
0 12 -5 13470.35 1104.94
0 -12 6 12970.08 1148.03
0 12 -6 9811.17 973.49
0 -12 7 41135.68 3040.79
0 -12 8 1522.17 1366.59
0 -12 9 3893.51 2778.86
0 13 0 157.94 400.04
0 13 1 54123.57 2407.38
0 13 -1 48898.51 2161.23
0 13 -2 10535.08 1341.97
0 13 -3 4525.34 2042.76
0 13 -4 14497.07 1324.38
0 13 -5 102783.4 3910.95
0 13 -6 694.85 788.68
0 13 -7 1146.49 1309.44
0 14 -1 1679.75 1644.54
0 14 -2 11642.44 1683.89
0 14 -3 58683.73 3023.65
0 14 -4 366.97 556.73
-1 0 17 -72.79 872.69
-1 0 16 23801.82 4941.96
-1 0 15 -61.33 841.41
-1 0 14 62160 3355
-1 0 13 -114.58 1043.08
-1 0 12 22982.65 1742.1
-1 0 11 231.98 386.68
-1 0 10 312.04 503.65
-1 0 9 52.61 325.47
-1 0 8 79334.91 3005.67
1 0 -6 47039.09 1293.37
-1 0 5 268.57 588.61
1 0 -5 120.02 150.58
-1 0 3 63.68 189.27
1 0 -3 -54.11 295.63
-1 0 -3 64.36 135.52
1 0 3 64.23 223.63
-1 0 -3 25.44 232.42
1 0 4 9069.11 1267.85
-1 0 -4 9822.41 533.16
-1 0 -4 8716.42 901.92
1 0 5 159.73 452.49
-1 0 -5 169.46 362.39
-1 0 -5 41.56 186.46
1 0 6 26668.56 1673.86
1 0 7 400.95 686.86
1 0 8 482462.6 11085.92
1 0 9 194.8 513.79
1 0 10 59155.2 3003.04
1 0 11 129.05 488.19
1 0 12 348767.2 8011.48
1 0 13 -51.78 915.29
1 0 14 113976.8 4396.36
1 0 15 167.16 730.93
1 0 16 8044.05 3330.51
1 0 17 551.04 813.17
-1 -1 17 1686.81 2151.49
-1 1 17 1305.35 1307.16
-1 -1 16 21373.2 1909.59
-1 1 16 22341.65 1803.78
-1 -1 15 5781.68 3876.9
-1 1 15 5300.48 3394.85
-1 1 14 29149.4 2222.4
-1 -1 14 26664.19 2122.15
-1 1 13 6165.33 3575.21
-1 -1 13 5474.94 3171.33
-1 1 12 25886.56 2290.86
-1 -1 12 27128.24 3475.33
-1 1 11 47427.03 2813.74
-1 -1 11 51467.54 2517.24
-1 1 10 449.51 590.85
-1 -1 10 411.2 406.43
-1 1 9 45898.73 2249.22
-1 -1 9 50713.78 2006.89
-1 1 8 27756.49 1517.66
-1 -1 8 30463.46 1532.88
-1 1 7 136633.2 4402.58
-1 -1 7 129672.3 4189.72
1 -1 -7 147616.4 4373.11
-1 1 6 67919.92 1712.11
-1 -1 6 73075.02 1838.6
1 -1 -6 67551.34 1965.94
-1 1 5 14512.58 1183.59
1 -1 -5 12816.11 682.49
-1 -1 5 13054.41 845.89
1 1 -5 12259.9 756.38
-1 1 4 1756.2 1015.61
-1 -1 4 1611.78 1117.01
1 -1 -4 1480.35 845.7
1 1 -4 1734.78 926.16
1 -1 -3 122315.5 2140.85
-1 -1 3 124737.1 2110.96
1 -1 -3 130035.3 1885.83
1 -1 2 73242.95 1264.35
-1 -1 -2 70618.47 1016.02
-1 1 -2 75613.97 1197.53
-1 -1 -2 72549 1204.79
1 1 3 284111.7 3382.09
-1 -1 -3 277234.2 3216.22
1 -1 3 283521.2 3548.15
-1 1 -3 279235.9 3460.47
-1 -1 -3 267299.9 3258.49
1 1 4 389562.9 4607.05
1 -1 4 406408.7 5019.02
-1 1 -4 414278.8 5015.34
-1 -1 -4 421393.7 4936.39
1 1 5 141986.5 2597.33
1 -1 5 146880.3 3216.14
-1 1 -5 144716 2645.05
1 1 5 144289.6 3596.42
-1 1 -5 147319.2 2671.51
-1 -1 -5 143743.8 2641.21
1 1 6 117114.7 2987.29
-1 -1 -6 127474.5 2435.3
1 1 7 234178.5 7148.08
1 -1 7 246686.2 7827.45
1 1 8 821.28 567.62
1 -1 8 980.08 933.61
1 1 9 2633.54 2532.91
1 -1 9 2226.16 2527.59
1 1 10 343760.8 12026.92
1 -1 10 339412.1 12973.74
1 1 11 16864.81 1396.45
1 -1 11 17074.65 1757.65
1 1 12 79422.78 3243.31
1 -1 12 83253.11 3188.72
1 1 13 2541.34 1499.47
1 -1 13 2097.23 1741.31
1 -1 14 93442.22 4914.88
1 1 14 103522.6 3839.42
1 1 15 2596.42 2344.48
1 -1 15 3285.19 1759.85
1 -1 16 30725.33 2143.78
1 1 16 27213.69 2504.41
1 1 17 30575.16 2458.28
1 -1 17 31559.58 2516.81
-1 -2 17 1763.47 1548.16
1 -2 -17 3628.47 1312.23
-1 -2 16 2247.64 1429.98
-1 2 15 793.63 1008.89
-1 -2 15 844.4 865.56
-1 2 14 11061.01 3067.59
-1 -2 14 12425.4 3667.54
-1 2 13 1487.42 1308.2
-1 -2 13 1325.04 1691.3
-1 2 12 26560.14 1733.44
-1 -2 12 24545.09 1871.42
-1 2 11 90142.12 3579.06
-1 -2 11 86342.3 3699.96
-1 2 10 2162.23 1424.79
-1 -2 10 2620.64 1183.52
-1 2 9 161614.1 5356.87
-1 -2 9 170237.3 5092.47
-1 2 8 300.51 406.52
-1 -2 8 351.34 779.23
1 -2 -8 348.6 308.72
-1 2 7 108083.9 3993.99
-1 -2 7 106688.2 3539.63
1 -2 -7 103757.4 3199.14
-1 2 6 66876.46 2071.66
-1 -2 6 68583.81 1803.66
1 -2 -6 62473.75 1724.98
1 -2 -6 67185.24 1587.51
1 -2 -5 193998.2 3270.49
-1 -2 5 197012 3657.92
1 -2 -5 190329 3078.19
1 -2 -5 190505.1 2910.37
1 -2 -4 121577.3 2231.13
-1 -2 4 111810.1 2220.84
1 2 -4 113954.3 1862.05
1 -2 -4 117074.2 1833.67
1 -2 -4 111178 1506.29
-1 -2 3 44292.98 1354.78
1 2 -3 43906.06 968.04
1 -2 -3 47370.91 930.12
-1 2 3 43260.71 842.42
1 -2 -3 42390.1 680.91
-1 -2 2 34560.96 815.12
1 2 -2 34507.08 760.81
1 -2 -2 35192.67 730.92
-1 2 2 33685.18 674.51
-1 2 2 32469.14 458.14
1 -2 -2 33000.82 440.69
-1 -2 1 3073.67 238.96
1 -2 -1 3253.19 847.09
-1 2 1 3320.93 812.53
1 2 -1 2875.7 322.4
1 -2 0 60858.32 1069.64
1 2 0 60155.82 687.64
-1 -2 0 57478.59 908.19
1 2 1 83814.51 923.97
1 -2 1 87843.87 1343.07
1 2 2 293021.4 3202.47
-1 -2 -2 293758.7 3175.75
1 -2 2 284555.9 3442.12
-1 -2 -2 294287.8 3439.7
1 2 3 609155.1 6565.71
-1 -2 -3 582887.1 6225.8
1 2 3 582168.9 6549.98
-1 -2 -3 607120.7 6703.28
1 2 4 425.88 216.48
-1 -2 -4 368.93 235.94
1 -2 4 654.17 621.51
-1 2 -4 310.62 243.63
1 2 4 305.85 416.66
-1 -2 -4 900.03 566.11
1 2 5 263722.2 4072.34
1 -2 5 268867.2 4436.54
-1 -2 -5 276380.9 4118.15
1 2 5 273449.1 4378.88
-1 -2 -5 267228.1 4127.6
1 2 6 235463.7 3864.5
1 -2 6 212909.3 3827.35
-1 -2 -6 226873.9 3908.15
1 2 6 239452.5 4449.32
1 2 7 107549.4 3617.12
1 -2 7 114108.2 3891.28
1 2 8 184566.9 4625.93
1 -2 8 178905.8 5613.11
1 2 9 90326.61 3308.09
1 -2 9 81132.1 3241.95
1 2 10 7719.69 2499.47
1 -2 10 7075.2 1890.67
1 2 11 6719.63 2548.93
1 -2 11 6280.56 1491.59
1 2 12 29687.36 1713.81
1 -2 12 25956.04 1804.09
1 2 13 7494.64 2337.62
1 -2 13 7991.81 3047.16
1 2 14 45966.88 3455.01
1 -2 14 40366.64 5415.45
1 2 15 22479.77 1735.24
1 -2 15 19258.65 1815.04
1 2 16 3368.98 2600.09
1 -2 16 4354.75 2860.82
1 2 17 6360.09 2623.03
1 -2 17 6376.14 4037.43
-1 -3 17 1490.89 1601.66
-1 -3 16 17265.25 3899.99
1 -3 -16 16348.76 3711.29
-1 -3 15 18518.69 4859.22
1 -3 -15 19663.63 1518.48
-1 -3 14 6185.71 4885.98
1 -3 -14 5802.35 2825.95
-1 -3 13 -97.64 1179.38
1 -3 -13 398.28 1013.08
-1 -3 12 2639.73 1047.92
-1 -3 11 11117.35 1323.97
-1 -3 10 44632.4 2249.94
1 -3 -10 41642.58 1987.71
-1 -3 9 654.67 463.41
1 -3 -9 472.16 621.95
-1 -3 8 11955.99 1610.87
1 -3 -8 11550.05 848.52
1 -3 -8 12444.29 1224.43
-1 -3 7 245231.9 7626.82
1 -3 -7 242911.3 7300.47
1 -3 -7 261019.2 7396.15
-1 -3 6 172927.6 4183.7
1 -3 -6 184404.7 3119.99
1 -3 -6 182835.4 2902.17
1 -3 -5 524.67 321.14
-1 -3 5 854.26 515.05
1 3 -5 664.7 364.76
1 -3 -5 798.57 569.96
1 -3 -5 835.53 528.57
1 -3 -4 205124.2 3064.37
-1 -3 4 189418.3 3073.74
1 3 -4 191407.6 2825.6
-1 3 4 188043.9 2313.18
1 -3 -4 188699.8 2283.96
-1 -3 3 67347.46 1353.06
1 3 -3 74700.83 1323.95
1 -3 -3 74501.25 1235.77
-1 3 3 70717.01 1193.94
-1 3 3 69277.17 993.63
1 -3 -3 70615.04 953.1
1 3 -2 1196277 53387.87
1 -3 -2 1194793 53318.24
-1 3 2 1111227 49592.48
-1 3 2 1092325 48703.7
-1 -3 1 106065.3 1383.83
1 -3 -1 98263.77 1550.05
-1 3 1 96686.51 1477.98
-1 -3 0 117168.3 1330.43
1 -3 0 111121.2 1610.16
-1 3 0 114278.8 1774.25
1 3 0 113030.6 1613.91
1 -3 1 181910.5 2394.78
-1 3 -1 186216.5 2373.75
1 3 1 179193.2 2327.76
-1 -3 -1 184383.2 2422.44
-1 -3 -2 108286.9 1271.11
1 -3 2 109416.6 2211.2
-1 3 -2 113740.3 1704.39
-1 -3 -2 113180.7 1302.47
1 3 2 110745.2 1769.61
-1 -3 -2 120881.9 1938.98
1 3 3 300638 3406.43
-1 -3 -3 299217.4 3360.99
1 -3 3 313130.9 3979.02
-1 3 -3 310221 3926.5
1 3 3 304272.9 3864.84
-1 -3 -3 323931.3 3923.35
1 3 4 188629.5 3112.19
-1 -3 -4 189920.7 2865.13
1 -3 4 201111.9 3602.31
1 3 4 199514.1 3314.62
1 3 5 79504.23 1841.14
1 -3 5 79608.85 2161.67
-1 -3 -5 82318.19 1655.72
1 3 5 84513.46 2364.28
-1 -3 -5 84297.56 1912.58
1 3 6 16711.5 795.23
-1 -3 -6 17635.12 783.76
1 -3 6 17321.25 1300.35
1 3 6 17298.3 1471.45
1 3 7 70131.7 2739.33
1 -3 7 69544.53 2332.13
1 3 7 71580.01 3343.17
1 3 8 153622.7 4597.79
1 -3 8 156165.4 4813.34
1 3 9 562.54 661.89
1 -3 9 432.11 651.39
1 3 10 3106.63 1779.26
1 -3 10 3204.51 2188.84
1 3 11 1897.91 1088.61
1 -3 11 2126.79 1157.74
1 3 12 221.54 461.47
1 -3 12 248.89 752.7
1 3 13 4505.77 2888.77
1 -3 13 5550.16 2985
1 3 14 25965.75 1954.73
1 -3 14 23732.33 4312.96
1 -3 15 460.16 585.8
1 3 16 14830.26 1514.5
1 -3 16 11169.22 5889.03
-1 -4 17 8599.28 5609.79
1 -4 -17 9686.63 1393.01
-1 -4 16 3534.94 1677.81
1 -4 -16 3337.35 1206.29
-1 -4 15 22023.27 3893.21
1 -4 -15 23416.08 1613.19
-1 -4 14 19494.33 5257.59
1 -4 -14 18289.86 1237.18
-1 -4 13 19983.51 4574.6
1 -4 -13 20918.65 1656.57
-1 -4 12 52471.85 3674.81
1 -4 -12 51271.93 3353.02
-1 -4 11 137026.8 5502.83
1 -4 -11 137593.5 4642.87
-1 -4 10 1959.33 1153.31
1 -4 -10 2077.98 954.5
-1 -4 9 10587.99 2005.7
-1 -4 8 374.62 577.97
1 -4 -8 272.57 372.78
-1 -4 7 29244 1492.33
1 -4 -7 32638.42 1301.16
1 -4 -7 33253.92 955.53
1 -4 -6 85680.49 2793.68
-1 -4 6 82494.5 2912.05
1 -4 -6 91925.19 2886.22
-1 4 6 94074.8 3004.23
1 -4 -6 88005.45 2666.81
1 -4 -5 185063.2 3498.14
-1 -4 5 185538.1 3349.16
1 -4 -5 198922.5 3155.12
-1 4 5 184529.1 2861.18
1 -4 -5 191646.3 2864.75
-1 -4 4 482087.8 3252.84
-1 4 4 473554.9 2220.43
-1 -4 3 132980.3 2490.17
1 4 -3 134946.7 2302.49
1 -4 -3 140034.5 2283.94
-1 4 3 131975.5 2204.79
-1 4 3 130472.5 2027.77
1 -4 -3 129971.5 1889.19
1 4 -2 575861.4 6295.18
1 -4 -2 534196.8 5952.43
-1 4 2 550386.7 6035.44
-1 4 2 534632.9 5688.27
-1 -4 1 4838.85 674.9
1 -4 -1 4585.2 782.29
-1 4 1 5516.72 898.77
-1 4 1 5327.4 344.07
1 4 -1 5363.28 465.94
-1 -4 0 343330.3 3659.12
1 -4 0 360137.4 4212.79
-1 4 0 354565 4365.9
1 4 0 353880.8 4152
1 -4 1 13851.42 990.25
-1 4 -1 14426 688.53
1 4 1 14479.19 692.7
-1 -4 -1 14356.98 553.14
-1 -4 -2 10277.1 530.22
1 -4 2 10711.22 834.64
-1 4 -2 9784.57 885.89
-1 -4 -2 8472.8 437.18
1 4 2 11188.6 850.03
-1 -4 -2 9752 709.45
-1 -4 -3 1008.74 323.37
1 -4 3 1291.06 902.83
-1 4 -3 762.53 311.79
-1 -4 -3 1063.22 409.39
1 4 3 1370.07 533.73
-1 -4 -3 1144.52 295.5
-1 -4 -4 2456.86 328.38
1 -4 4 3261.98 1109.3
-1 -4 -4 2894.49 811.19
1 4 4 2759.68 839.09
-1 -4 -4 2710.24 605
1 4 5 6068.54 772.77
-1 -4 -5 5582.23 430.85
1 -4 5 4621.29 1068.91
1 4 5 5638.34 1222.71
-1 -4 -5 5406.99 1169.95
1 4 6 194080.9 4574.44
1 -4 6 184811.9 5227.36
-1 -4 -6 200041.2 4629.28
1 4 6 185512.1 4503.35
1 4 7 433.46 418.87
1 -4 7 272.31 715.46
-1 -4 -7 523.01 291.93
1 4 7 927.69 480.9
1 4 8 3486.58 915.3
1 -4 8 2948.81 909.75
1 4 8 3658.99 1736.27
1 4 9 505.2 209.55
1 -4 9 453.91 792.93
1 4 10 35236.85 1435.34
1 -4 10 32484.96 1648.36
1 4 11 1040.19 546.09
1 -4 11 1355.91 996.35
1 4 12 15707.93 1339.96
1 -4 12 14175.47 2521.79
1 4 13 5444.2 1643.73
1 -4 13 6315.38 4169.91
1 4 14 15081.47 1762.57
1 -4 14 12144.79 4743.82
1 4 15 37.59 369.82
1 -4 15 -93.99 1203.53
1 -4 16 28806.53 2168.27
-1 -5 16 3244.78 2352.51
1 -5 -16 3919.36 963.02
-1 -5 15 5560.2 4509.04
1 -5 -15 6161.58 985.6
-1 -5 14 1813.01 1330.18
1 -5 -14 1393.15 1183.59
-1 -5 13 270520.7 7723.87
1 -5 -13 255551.5 6814.19
-1 -5 12 279.33 540.8
1 -5 -12 443.86 706.3
-1 -5 11 414.96 457.29
1 -5 -11 447.97 500.65
-1 -5 10 42066.51 3284.57
1 -5 -10 42911.59 2190.52
-1 -5 9 314225.5 9797.41
1 -5 -9 316384.8 9164.22
-1 -5 8 1339.37 1028.07
1 -5 -8 1486.37 490.77
1 -5 -8 1141.64 543.05
-1 -5 7 5995.48 2706.02
1 -5 -7 5336.17 768.71
-1 5 7 5731.95 1155.91
1 -5 -7 5165.21 530.59
1 -5 -6 474.01 342.34
-1 -5 6 454.39 437.44
1 -5 -6 468.16 433.53
-1 5 6 203.59 145.56
1 -5 -6 340.01 209.96
1 -5 -5 343.24 237.38
-1 -5 5 471.05 471.7
1 -5 -5 558.91 367.55
-1 5 5 1085.5 589.4
1 -5 -5 427.88 182.64
-1 -5 4 125608.4 3921.66
1 5 -4 127511.7 3813.9
1 -5 -4 135003.7 4062.72
-1 5 4 124756 3742.56
-1 5 4 128475.5 3713.22
1 -5 -4 131799.5 3708.36
-1 -5 3 59274.65 1537.24
1 5 -3 59109.49 1313.53
1 -5 -3 59053.4 1552
-1 5 3 57779.81 1226.58
-1 5 3 56412.31 1172.8
-1 -5 2 286265.3 4215.71
1 5 -2 280148.8 4050
1 -5 -2 275902.4 4144.47
-1 5 2 283563.4 4148.15
-1 5 2 287147 4056.35
-1 -5 1 68139.21 1594.78
1 -5 -1 69866.68 1463.62
-1 5 1 64270.65 1491.1
-1 5 1 68994.84 1395.83
1 5 -1 71848.65 1982.05
-1 -5 0 66872.48 1268.54
1 -5 0 69322.41 1466.1
1 5 0 61243.18 1104.87
-1 5 0 66398.87 1586.15
1 5 0 70268.64 1772.08
-1 -5 -1 60832.55 902.62
1 -5 1 68242.78 1696.15
1 5 1 60889.05 892.43
1 5 1 69838.07 1850.99
-1 -5 -1 70494.88 1450.74
-1 -5 -2 28765.15 1360.02
1 -5 2 29756.4 1699.97
-1 -5 -2 28325.2 1294.02
-1 5 -2 30826.66 1788.47
1 5 2 29802.81 2188.11
-1 -5 -2 29606.65 1569.84
-1 -5 -3 21491.8 565.6
1 -5 3 22233.26 1760.75
-1 5 -3 21449.02 1065.67
-1 -5 -3 18459.16 367.5
1 5 3 20078.25 978.69
-1 -5 -3 21748.59 937.38
-1 -5 -4 6262.09 540.6
1 -5 4 6442.09 745.87
-1 -5 -4 6954.02 738.57
1 5 4 6036.43 1201.88
-1 -5 -4 6335.93 721.39
-1 -5 -5 75961.11 1986.6
1 -5 5 72296.35 2857.4
-1 -5 -5 73480.12 1834.07
1 5 5 70596.75 2241.45
-1 -5 -6 2517.39 511.96
1 -5 6 2517.59 867.76
-1 -5 -6 2058.8 477.31
1 5 6 2150.94 1338.38
1 -5 7 209397.8 6570
-1 -5 -7 210643.6 5754.99
-1 -5 -7 195233 5216.49
1 5 7 214046.7 5987.64
1 -5 8 37217.51 2629.02
-1 -5 -8 34516.65 2274.37
1 5 8 35639.33 1860.94
1 -5 9 7879.47 1166.05
-1 -5 -9 7116.66 1457.37
1 5 9 7638.28 1890.05
1 -5 10 3323.77 1054.23
-1 -5 -10 3168.45 497.17
1 -5 11 661.85 1364.19
-1 -5 -11 42.19 436.22
1 -5 12 1091.44 842.21
-1 -5 -12 610.72 496.5
1 -5 13 1522.84 975.66
-1 -5 -13 964.56 649.27
1 -5 14 10783.14 6074.56
-1 -5 -14 10522.27 1658.75
1 -5 15 36334.95 2735.5
-1 -5 -15 40568.48 3223.38
1 -5 16 7990.03 2040.16
-1 -5 -16 8163.46 1584.19
-1 -6 16 1880.5 1165.31
1 -6 -16 1412.71 760.29
-1 -6 15 36197.87 3156.7
1 -6 -15 38323.43 3348.93
-1 -6 14 18054.6 4544.66
1 -6 -14 18871.3 2014.58
-1 -6 13 18208.94 3190.94
1 -6 -13 20286.52 1293.15
-1 -6 12 1945.55 1111.36
1 -6 -12 2269.87 790.81
-1 -6 11 341576.8 5648.38
1 -6 -11 367642.9 3760.69
-1 -6 10 2561.76 1043.82
1 -6 -10 2062.89 1145.44
-1 -6 9 2072.35 1347.42
1 -6 -9 1776.32 766.26
-1 -6 8 9455.64 2310.72
1 -6 -8 10725.76 1151.29
1 -6 -8 9487.5 993.13
-1 -6 7 112863.3 4666.58
1 -6 -7 127844.9 4433.1
-1 6 7 112195 3885.83
1 -6 -7 110518 3721.08
1 -6 -6 17068.28 980.56
-1 -6 6 16376.26 1265.08
1 -6 -6 17590.56 859.19
-1 6 6 17182.69 1263.73
1 -6 -6 17112.63 657.55
1 -6 -5 5888.78 589.54
-1 -6 5 5415.14 818.86
1 -6 -5 6680.73 1439.92
-1 6 5 6114.67 1371.96
1 -6 -5 6512.39 456.56
-1 -6 4 19059.12 1012.11
1 -6 -4 19085.68 1016.15
-1 6 4 18859.63 1055.89
-1 6 4 18925.06 979.69
1 -6 -4 17850.89 709.61
-1 -6 3 34835.37 1493.66
1 6 -3 34702.59 1283.49
1 -6 -3 32216.61 1346.45
-1 6 3 31971.71 1357.11
-1 6 3 33608.56 1448.01
-1 -6 2 1945.53 533.69
1 6 -2 1811.45 758.44
1 -6 -2 1940.02 599.22
-1 6 2 1734.49 869.78
-1 6 2 2539.33 795.34
1 6 -2 1306.46 598.45
-1 -6 1 55488.71 1866.99
1 -6 -1 57544.81 1933.17
-1 6 1 47143.67 1711.96
1 6 -1 61656.23 2301.89
-1 6 1 55501.67 1778
-1 -6 0 190.15 186.02
1 -6 0 236.92 207.44
1 6 0 285.8 212.24
1 6 0 349.44 339.75
-1 -6 -1 21252.45 485.14
1 -6 1 23767.37 1112.31
-1 6 -1 23888.82 879.02
1 6 1 20903.9 374.9
1 6 1 24573.38 916.1
-1 -6 -2 42405.98 1222.87
1 -6 2 43718.79 1683.65
-1 -6 -2 39989.95 1134.64
-1 6 -2 42892.4 1636.72
1 6 2 42618.89 1850.58
-1 -6 -2 41857.21 1538.23
-1 -6 -3 58426.56 1382.99
1 -6 3 62015.84 2092.88
-1 -6 -3 54930.66 1232.4
1 6 3 59793.03 2033.76
-1 -6 -3 58981.28 1669.56
-1 -6 -4 3013.17 368.39
1 -6 4 3201.55 1680.64
-1 -6 -4 2983.29 577.45
1 6 4 3192.87 819.27
-1 -6 -5 210623.4 5406.77
1 -6 5 200211.6 6001.2
-1 -6 -5 205749.9 5254.79
1 6 5 200678.8 6269.45
1 -6 6 12562.34 1220.68
-1 -6 -6 12070.41 569.56
-1 -6 -6 12271.76 931.64
1 6 6 10050.24 2287.71
1 -6 7 736.42 899.12
-1 -6 -7 690.4 307.27
-1 -6 -7 716.39 481.42
1 6 7 282.65 562.97
1 -6 8 4905 1500.3
-1 -6 -8 4498.75 1313.92
1 6 8 4032.68 1731.13
1 -6 9 72168.46 3103.75
-1 -6 -9 68334.74 2495.13
1 6 9 66913.25 2931.86
1 -6 10 10019.78 4677.35
-1 -6 -10 9847.65 794.26
1 6 10 10015.51 2064.16
1 -6 11 782.11 835.44
-1 -6 -11 316.91 549.86
1 -6 12 11727.62 1566.54
-1 -6 -12 13203.91 858.02
1 -6 13 27685.8 2181.1
-1 -6 -13 31884.11 1470.59
1 -6 14 5465.5 3242.01
-1 -6 -14 6094.48 846.47
1 -6 15 6503.03 4745.07
-1 -7 15 15936.06 5414.54
-1 -7 14 10587.71 1943.28
1 -7 -14 11903.58 1712.23
-1 -7 13 77830.89 3773.3
1 -7 -13 84134.97 2498.69
-1 -7 12 16219.69 3011
1 -7 -12 18250.45 1667
-1 -7 11 1701.22 767.63
1 -7 -11 1274.17 642.19
-1 -7 10 604.46 588.99
1 -7 -10 858.13 581.34
-1 -7 9 143170.3 3958.61
1 -7 -9 154618.8 4136.7
1 -7 -8 3757.62 1053.94
-1 7 8 3644.4 1044.92
1 -7 -7 21627.71 1250.59
-1 7 7 18202.67 1871.28
1 -7 -7 18403.11 703.64
1 -7 -6 134831.3 4955.11
1 -7 -6 137478.2 4725.57
-1 7 6 134941 4601.2
1 -7 -6 137437.3 4534.25
1 -7 -5 4778.78 509.96
-1 -7 5 5593.06 935.7
1 -7 -5 5515.49 1448
-1 7 5 5468.11 1219.34
1 -7 -5 4621.54 353.16
-1 -7 4 30072.93 1637.91
1 -7 -4 27840.97 1307.4
-1 7 4 28982.09 1215.76
-1 7 4 25643.37 1144.36
-1 -7 3 42112.23 2386.11
1 7 -3 41888.97 1502.95
1 -7 -3 44115.47 1595.87
-1 7 3 40427.5 1763.97
-1 7 3 41189.2 1509.41
-1 -7 2 136681.3 3879.3
1 -7 -2 142453.8 3387.68
1 7 -2 144912.2 3468.96
-1 7 2 130808.9 3282.86
-1 7 2 143230.2 3370.47
1 7 -2 145124.5 4143.35
-1 -7 1 51766.05 1595.89
1 -7 -1 56120.35 1819.48
-1 7 1 46839.69 1764.71
-1 7 1 56556.01 1792.39
1 7 -1 56044.23 2006.79
-1 -7 0 119095 2677.51
1 -7 0 118488.1 2947.82
-1 7 0 115787.3 3088.64
1 7 0 117243.3 3040.37
-1 7 0 123136.9 3240.73
-1 -7 -1 4360.67 462.96
1 -7 1 4896.71 817.31
-1 7 -1 4460.98 555.53
1 7 1 3964.6 441.61
1 7 1 4937.67 1283.15
-1 -7 -2 11608.56 608.75
-1 -7 -2 10063.97 425.23
1 -7 2 11746.78 1802.24
1 7 2 12061.33 1043.99
-1 -7 -3 2145.16 262.57
-1 -7 -3 2017.69 316.93
1 7 3 2165.48 1133.51
-1 -7 -4 6579.97 305.52
1 -7 4 6165.92 1004.9
-1 -7 -4 5947.4 468.71
1 7 4 6440.76 912.97
-1 -7 -5 2738.87 471.15
1 -7 5 3344.07 1723.34
-1 -7 -5 2765.65 325.98
1 7 5 2700.71 1069.72
-1 -7 -6 922.84 457.9
1 -7 6 1510.54 1022.75
-1 -7 -6 1222.9 612.81
1 7 6 795.05 542.25
1 -7 7 70740.48 2986.96
-1 -7 -7 73808.24 2356.25
-1 -7 -7 78129 2508.54
1 7 7 72317.55 3161.75
1 -7 8 16235.92 2183.88
-1 -7 -8 15605.55 1355.56
1 7 8 13135.48 2657.1
1 -7 9 12009.18 1262.81
-1 -7 -9 11768.03 1429.5
1 7 9 11182.25 1719.31
1 -7 10 65509.86 3554.1
-1 -7 -10 69821.72 2545.65
1 7 10 64537.39 2999.2
1 -7 11 1475.2 1174.82
-1 -7 -11 981.85 858.98
1 -7 12 18462.31 1769.61
-1 -7 -12 15958.31 1898.39
1 -7 13 5396.21 2238.39
1 -7 14 26307.54 4337.01
1 -7 15 18496.13 4551.94
1 -8 -12 1807.9 1667.5
-1 -8 11 5781.76 3046.66
1 -8 -11 5323.37 1543.59
-1 -8 10 2868.32 1441.05
1 -8 -10 3015.97 1750.92
-1 -8 9 78002.05 3687.9
1 -8 -9 92395.76 3192.68
-1 -8 8 64869.6 3292.43
1 -8 -8 71511.22 1964.79
-1 8 8 66269.76 2231.19
-1 -8 7 2200.72 1909.82
1 -8 -7 2727.54 1354.77
-1 8 7 2547.79 1349.03
-1 -8 6 -66.76 523.81
1 -8 -6 650.82 441.72
-1 8 6 91.92 323.32
1 -8 -5 135389.9 4328.02
-1 -8 5 125203.4 4622.16
1 -8 -5 122786.3 3749.54
-1 8 5 131133.9 4505.49
-1 -8 3 82962.48 3294.71
1 -8 -3 82803.94 2972.4
-1 8 3 79580.85 2973.07
1 8 -3 80004.98 3857.42
-1 -8 2 35123.48 1675.74
1 -8 -2 34436.05 1555.59
1 8 -2 34339.1 2706.82
-1 8 2 32502.08 2372.25
-1 8 2 35265.61 1637.67
1 8 -2 34494.17 1738.07
-1 -8 1 6851.48 780.74
1 -8 -1 7150.12 735.61
-1 8 1 7383.11 972.58
1 8 -1 8004.52 1000.75
-1 8 1 7586.93 1271.53
-1 -8 0 35623.9 1506.22
1 -8 0 36928.72 1449.77
-1 8 0 30917.11 3370.27
1 8 0 35070.24 1201.34
1 8 0 37574.78 1617.69
-1 8 0 38597.81 1802.3
-1 -8 -1 34267.71 1224.83
1 -8 1 39319.93 2141.64
1 8 1 34159.76 1190.5
1 8 1 37370.63 1830.76
-1 -8 -2 1308.95 382.87
-1 -8 -2 1019.03 400.3
1 -8 2 1183.9 523.09
1 8 2 1247.73 719.04
1 -8 3 88462.85 3879.41
1 8 3 93430.25 3914.45
1 -8 4 7318.5 1030.31
-1 -8 -4 7268 203.73
-1 -8 -4 6947.68 185.31
1 8 4 7045.35 1016.04
1 -8 5 4867.61 905.45
-1 -8 -5 4736.49 277.31
-1 -8 -5 4386.12 395.51
1 8 5 4480.11 2446.32
-1 -8 -6 31425.82 706.29
1 8 6 31970.32 3227.39
-1 -8 -7 15585.82 660.13
1 8 7 15540.8 1535.73
-1 -8 -8 11056.98 1045.88
1 8 8 10704.48 1574.79
1 -8 9 2450.75 1735.42
1 8 9 2292.18 996.62
1 -8 10 41541.17 2409.51
1 8 10 36486.36 2092.47
1 -8 11 3957.9 2238.1
1 8 11 2310.93 1900.72
1 -8 12 23490.5 3819.24
1 -8 13 168.93 608.77
1 -8 14 587.3 516.85
-1 -9 14 239.64 414.46
-1 -9 13 -117 728.42
-1 -9 12 13642.78 3732.58
-1 -9 11 25363.57 4034.34
-1 -9 10 2229.14 834.22
-1 -9 9 5236.1 1958.24
1 -9 -9 4037.81 1131.32
-1 -9 8 510.45 511.41
1 -9 -8 610.08 531.83
-1 9 8 591.43 429.24
-1 -9 7 231633.9 10989.4
1 -9 -7 221723 9712.06
-1 9 7 225997.8 9877.78
-1 -9 6 31893.27 1808.13
1 -9 -6 32016.91 1282.99
-1 9 6 29750.82 2611.02
-1 -9 5 53224.2 1820.56
1 -9 -5 53992.11 1570.02
-1 9 5 50212.48 2806.63
-1 -9 4 3840.2 904.71
1 -9 -4 3393.19 1081.66
-1 9 4 2530.01 1755.63
-1 -9 3 50477.33 2549.71
1 -9 -3 52879.96 1907.23
-1 9 3 51146.98 3093.39
1 9 -3 51508.46 2176.35
-1 -9 2 27286.86 1373.06
1 -9 -2 29258.88 1444.79
1 9 -2 27378.42 2327.32
-1 9 2 24506.77 1687.65
-1 9 2 29055.73 2383.6
1 9 -2 28252.87 3397.34
-1 -9 1 68333.17 2294.17
1 -9 -1 68235.67 2350.21
-1 9 1 64111.78 2395.08
-1 9 1 68421.73 2362.84
1 9 -1 70687.49 2797.75
-1 -9 0 525.67 340.55
1 -9 0 363.38 503.56
1 9 0 747.71 285.33
1 9 0 674.85 516.01
-1 9 0 730.62 426.74
-1 -9 -1 132903.8 3696.2
1 -9 1 124335.8 4028
1 9 1 123405.3 3410.13
1 9 1 138838.5 5320.04
-1 9 -1 135423 4180.57
1 -9 2 2360.5 1665.51
1 9 2 2156.2 1261.11
1 -9 3 52791.86 2410.28
1 9 3 53024.83 2511.68
1 -9 4 6140.18 926.46
1 9 4 5935.07 1208.72
1 -9 5 134890.7 4891.32
1 9 5 114980.2 4030.85
1 -9 6 2098.76 870.93
1 9 6 1613.53 1055
1 -9 7 60907.43 2834.49
1 9 7 56674.3 3336.49
1 -9 8 18608.45 3974.69
1 9 8 16989.37 3371.29
1 -9 9 8627.9 1969.05
1 9 9 7110.95 2615.26
1 -9 10 210.62 870.07
1 9 10 300.39 491.11
1 -9 11 2369.47 1446.65
1 9 11 1717.22 1195.72
1 -9 12 442.91 435.82
-1 -10 13 3777.52 2467.9
-1 -10 12 3306.05 1522.19
-1 -10 11 5484.99 1876.5
-1 -10 10 3495.4 1298.38
-1 -10 9 82586.93 2952.47
-1 -10 8 1712.84 941.14
-1 -10 7 29384.1 2107.54
-1 -10 6 -174.91 578.34
-1 10 6 247.55 446.48
-1 -10 5 103380.6 4144.47
1 -10 -5 103194.6 3263.02
-1 10 5 105029.2 4015.52
-1 -10 4 20572.07 1179.19
1 -10 -4 20895.33 1147.66
-1 10 4 17248.28 1351.55
1 10 -4 19374.91 1354.89
-1 -10 3 56772.17 2267.21
1 -10 -3 60869.94 1558.25
-1 10 3 60139.3 3609.11
1 10 -3 61675.99 2447.91
-1 -10 2 38890.27 1671.54
1 -10 -2 38367.99 1454.96
-1 10 2 39440.31 2112.59
1 10 -2 40781.21 2147.4
-1 -10 1 39038.79 1401.61
1 -10 -1 42580.35 1513.09
-1 10 1 41199.16 2078.34
1 10 -1 41082.12 2041.02
-1 -10 0 2130.58 683.93
1 -10 0 2170.12 1263.33
1 10 0 2196.05 1101.06
-1 10 0 2027.42 598.53
1 -10 1 38556.76 2354.7
1 10 1 37617.61 2047.22
-1 10 -1 35865.58 2009.66
1 -10 2 35655.1 1493.89
1 10 2 37695.58 3374.39
-1 10 -2 33405.4 2108.75
1 -10 3 209471.7 9527.62
1 10 3 223852.4 10171.37
1 -10 4 1213.1 907.04
1 10 4 923.46 713.2
1 -10 5 16686.14 1258.65
1 10 5 13477.94 1391.6
1 -10 6 3428.35 1098.83
1 10 6 3294.43 1711.77
1 -10 7 14793.77 1366.95
1 10 7 12506.87 1514.63
1 -10 8 34859.03 2372.85
1 10 8 28145.72 2852.01
1 -10 9 1162.83 943.99
1 10 9 1141.56 957.86
1 -10 10 9404.17 2218.5
1 -10 11 5712.11 4946.93
1 -10 12 26451.05 5011.49
-1 -11 10 3862.46 2827.02
-1 -11 9 222.61 911.93
-1 -11 8 4062.91 1191.22
-1 -11 7 33259.78 2954.6
-1 -11 6 22328.84 1862.08
1 11 -6 17961.04 1251.44
-1 -11 5 5144.47 1540.68
1 11 -5 4617.34 975.94
-1 -11 4 32339.3 1716.03
-1 11 4 30463.97 1857.29
1 11 -4 31819.6 3462.37
-1 -11 3 3925.4 1190.74
-1 11 3 3933.7 769.25
1 11 -3 4389.74 1069.91
-1 11 2 4535.49 2125.24
1 11 -2 4760.55 2527.98
1 -11 -1 21604.51 1459.06
-1 11 1 24565.89 1759.05
1 11 -1 24103.22 2061.27
1 -11 0 183363.3 5763.46
1 11 0 193203.1 7339.47
-1 11 0 184507.4 5895.26
1 -11 1 36487.13 1773.62
1 11 1 39248.77 2188.36
-1 11 -1 32929.66 2096.01
1 -11 2 475.55 477.53
1 11 2 185.65 321.59
-1 11 -2 263.84 279.87
1 -11 3 9174.26 1195.32
1 11 3 8853.72 1292.55
-1 11 -3 7437.14 943.82
1 -11 4 35376.91 2181.6
1 11 4 34273.51 2720.29
1 -11 5 17231.74 1238.71
1 11 5 15906.05 1445.98
1 -11 6 30090.04 2089.8
1 11 6 27767.08 2280.19
1 -11 7 17726.44 1943.12
1 11 7 15574.46 1772.27
1 -11 8 3659.42 2799.95
1 -11 9 9571.47 1410.24
1 -11 10 86972.47 3143.29
1 -11 11 1168.6 1610
-1 -12 10 1030.25 837.85
-1 -12 9 2098.57 1451.9
-1 -12 8 300.01 339.65
1 12 -7 214.89 450.64
1 12 -6 2743.18 1292.78
1 12 -5 292.56 614.26
1 12 -4 8025.87 1087.48
1 12 -3 17765.31 1372.93
-1 12 2 40868.27 3755.31
1 12 -2 40955.47 2421.23
1 12 -1 5193.08 1242.11
-1 12 1 5052.06 1537.59
-1 12 0 843.79 656.04
1 12 0 1634.91 755.16
1 12 1 -37.08 573.64
-1 12 -1 293.39 583.6
1 12 2 136928.5 7090
-1 12 -2 123485.3 5553.8
1 -12 3 607.01 580.21
1 12 3 734.66 824.61
-1 12 -3 397.18 416.2
1 -12 4 2842.12 1029.95
1 12 4 2207.5 1804.37
-1 12 -4 2068.07 1853.1
1 -12 5 77451.36 2934.68
1 12 5 67452.56 2919.81
1 -12 6 1655.12 879.29
1 -12 7 1062.24 922.99
1 -12 8 38159.1 2482.39
1 -12 9 45886.52 3034.04
1 13 -8 337.22 808.03
1 13 -7 7172.98 1358.36
1 13 -6 326.45 359.89
1 13 -5 818.48 711.4
1 13 -4 744.75 577.03
1 13 -3 3271.06 2674.39
1 13 -2 18991.03 1517.61
1 13 -1 2902.85 2401.21
1 13 0 11914.77 1503.85
-1 13 0 10194.51 1581.98
1 13 1 1472.4 1535.24
-1 13 -1 1659.57 1158.98
1 13 2 1783.43 1268.02
-1 13 -2 513.76 596.27
1 13 3 54158.58 3058.44
-1 13 -3 43546.45 2850.62
-1 13 -4 13211.99 1705.22
-1 13 -5 9206.62 2240.44
-1 13 -6 10854.55 1039.65
1 14 -4 18681.5 2518
1 14 -3 2768.99 749.69
1 14 -2 26016.56 1551.86
1 14 -1 -52.86 515.88
1 14 0 15553.63 1379.12
-1 14 -3 1402.93 586.51
2 0 -18 11006.53 1629.23
-2 0 17 -151.74 944.21
-2 0 16 2186.27 1266.23
-2 0 15 309.26 785.53
-2 0 14 49632.03 3503.86
-2 0 13 209.41 739.68
-2 0 12 378.39 818.42
-2 0 11 -281.22 966.12
-2 0 10 8407.5 1698.35
-2 0 9 -68.22 677.19
-2 0 8 1291.86 901.56
-2 0 7 272.31 549.27
-2 0 5 232.32 313.14
2 0 -5 -80.61 367.12
2 0 -4 48673.67 1342.32
2 0 -4 53116.26 1266.18
2 0 -3 40.55 427.78
-2 0 3 64.7 333.48
2 0 -2 12490.8 665.5
-2 0 2 11552.26 967.17
2 0 -2 12055.3 600.67
2 0 -1 -87.44 272.5
-2 0 1 26.46 213.77
-2 0 1 295.4 221.16
-2 0 0 14341.17 793.8
2 0 0 15064.26 535.01
-2 0 -1 67.37 182.9
2 0 1 59.56 223.92
-2 0 -1 300.7 314.75
2 0 2 42171.27 1004.75
-2 0 -2 43723.7 999.75
2 0 2 43125.29 1279.17
-2 0 -2 44772.87 1114.18
2 0 3 276.01 359.66
-2 0 -3 -47.1 277.97
2 0 3 46.94 316.8
-2 0 -3 43.57 273
2 0 4 10081.23 624.41
-2 0 -4 9474.64 545.75
2 0 4 9940.09 1182.58
-2 0 -4 10900.07 627.18
2 0 5 -310.53 551.68
-2 0 -5 173.22 334.6
2 0 6 15850.09 928.37
2 0 7 117.52 713.97
2 0 8 6683.85 1154.44
2 0 9 -60.04 481.59
2 0 10 36476.05 2025.16
2 0 11 161.1 458.73
2 0 12 6506.47 4282.51
2 0 13 222.44 818.65
2 0 14 163013.3 7597.92
2 0 15 317.61 626.35
2 0 16 21067.22 1779.7
-2 -1 17 7835.96 2571.72
2 -1 -17 8826.51 1234.6
-2 -1 16 3215 2505.59
2 -1 -16 4312.08 1136.36
-2 -1 15 24025.11 4333.67
-2 1 14 4825.46 2854.75
-2 -1 14 5546.46 2467.82
-2 -1 13 30055.87 2581.32
-2 1 13 35262.64 2709.65
-2 1 12 69401.45 4818.06
-2 -1 12 71336.22 3344.71
-2 1 11 63115.65 3603.84
-2 -1 11 64372.23 2763.01
-2 -1 10 128.5 546.63
-2 1 10 337.43 328.57
-2 1 9 353.26 714.29
-2 -1 9 363.22 755.71
-2 1 8 70407.01 2641.88
-2 -1 8 71431.08 3385.76
-2 -1 7 19070.06 1025.39
2 -1 -7 18404.56 942.59
-2 -1 6 476.09 626.96
2 -1 -6 103.82 264.32
2 -1 -6 445.27 616.62
2 -1 -5 3955.37 465.94
-2 -1 5 4849.05 693.36
2 1 -5 4614.8 1305.06
2 -1 -5 4915.43 1099.84
2 -1 -4 996459.5 10833.89
2 -1 -4 1010147 45160.78
2 -1 -3 32471.76 892.07
-2 1 3 29872.73 742.84
2 -1 -2 50516.68 1252.74
-2 1 2 45043.4 951.26
-2 -1 2 45794.66 855.18
2 -1 -2 46654.64 634.93
2 1 -2 48412.13 934.19
2 -1 -1 18713.8 861.48
2 1 -1 16575.27 567.53
-2 -1 1 15985.43 435.07
2 -1 -1 16283.4 587.41
2 1 -1 16591.22 783.31
-2 -1 1 15027.53 798.41
2 -1 0 2315.29 524.58
-2 1 0 2596.78 394.07
2 1 0 2339.14 444.07
-2 -1 0 3027.8 294.25
2 -1 0 2639.06 241.5
-2 1 0 2750.94 328.44
2 1 0 2670.4 388.22
-2 -1 0 2648.61 244.28
2 -1 1 3391.61 521.01
2 1 1 3493.18 565.2
-2 1 -1 3185.64 338.75
-2 -1 -1 3153.28 307.92
2 -1 1 3093.74 406.81
-2 1 -1 3259.63 706.96
2 1 1 3332.89 468.71
-2 -1 -1 2903.15 349.75
2 1 2 16542.52 703.44
2 -1 2 17232.03 692.85
-2 -1 -2 17346.4 518.79
-2 1 -2 17140.92 598.31
2 -1 2 16889.14 752.64
2 1 2 18633.18 855.24
-2 -1 -2 17126.47 681.26
2 1 3 575341.2 6345.07
-2 -1 -3 562396.8 6131.98
-2 1 -3 588670.9 6562.02
2 1 3 574882.9 6677.39
-2 -1 -3 573070.7 6525.79
2 1 4 132559.3 2398.88
-2 -1 -4 133152.8 2354.09
-2 1 -4 140794.5 2494.6
-2 1 -4 137853.7 2598.2
-2 -1 -4 130963.5 2487.16
2 1 5 127134.1 2625.82
-2 -1 -5 131623.1 2301.09
2 1 6 3973.83 1111.98
2 -1 6 3731.65 769.23
2 1 6 4311.34 2446.56
2 1 7 72707.8 2454.59
2 -1 7 71917.49 2385.92
2 1 8 6285.44 889.84
2 -1 8 6141.14 1286.95
2 -1 9 -127.99 931.38
2 1 9 319.28 501.3
2 1 10 3457.5 2252.03
2 -1 10 3655.19 1201.74
2 1 11 5863.44 2168.73
2 -1 11 4773.61 3443.16
2 1 12 141520.8 7862.44
2 -1 12 142572.7 7804.99
2 1 13 42122.17 2611.89
2 -1 13 36671.22 2437.27
2 1 14 12379.28 1475.56
2 -1 14 10404.27 3908.78
2 1 15 2733.37 2176.76
2 -1 15 3605.9 1682.56
2 -1 16 30843.6 5144.47
2 1 16 32187.32 1964.87
-2 -2 17 6066.46 3061.33
2 -2 -17 6014.33 1259.76
-2 -2 16 42472.91 3009.33
-2 -2 15 71747.53 4908.6
-2 -2 14 19804.77 1967.5
2 -2 -14 19128.91 1416.7
-2 -2 13 69849.19 3953.68
2 -2 -13 70376.15 3702.5
-2 -2 12 2125.15 1430.13
2 -2 -12 2713.34 1076.39
-2 -2 11 26683.43 1791.52
2 -2 -11 26352.77 1607.58
-2 -2 10 21200.94 3388.71
2 -2 -10 21602.79 1247.63
-2 -2 9 53097.45 2678.97
2 -2 -9 53500.23 2057.37
-2 -2 8 64504.18 2232.11
2 -2 -8 64172.1 2117.89
2 -2 -8 62602.09 1796.06
-2 -2 7 22380.61 2511.42
2 -2 -7 23686.88 1017.37
2 -2 -7 21786.04 800.49
-2 -2 6 2558.94 1622.97
2 -2 -6 1803.34 1017.29
2 -2 -6 2423.34 617
2 -2 -6 2129.86 749.92
2 -2 -5 21456.06 1256.41
-2 -2 5 21152.27 1361.09
2 2 -5 21203.74 1239.14
2 -2 -5 23070.06 1326.56
2 -2 -5 22699.07 1298.66
-2 -2 4 25212.02 1340.49
2 2 -4 24769.93 1615.19
2 -2 -4 25567.14 876.28
-2 2 4 23742.58 728.81
-2 -2 3 10039.94 852.94
2 2 -3 9703.31 510.83
2 -2 -3 10508.77 598.73
-2 2 3 8823.9 563.95
2 2 -2 42090.08 986.14
2 -2 -2 46047.72 1017.27
-2 2 2 43269.42 903.53
2 2 -2 44077.01 900.52
2 2 -2 47394.86 1354.32
2 -2 -1 38302.21 1055.52
2 2 -1 39574.65 673.75
2 2 -1 41496.33 1056.56
-2 -2 1 38194.09 792.29
2 -2 0 172460 2456.11
2 2 0 185828.3 2139.2
-2 -2 0 176700.5 1982.33
2 2 0 176899.4 2353.03
-2 -2 0 178144.1 2315.37
2 2 1 364724.9 3907.47
2 -2 1 380279.2 4543.31
-2 2 -1 385889.7 4512.34
-2 -2 -1 357074.1 3881.7
-2 2 -1 372395.9 4266.37
2 2 1 373977.9 4441.59
-2 -2 -1 379069.6 4379.08
2 2 2 33820.75 669.55
2 -2 2 35831.56 1209.61
-2 -2 -2 37177.57 670.33
-2 2 -2 35273.19 1112.77
-2 2 -2 35710.39 1108.9
-2 -2 -2 36103.88 950.81
2 2 3 181738.5 2521.31
2 -2 3 173941.1 3014.54
-2 -2 -3 178639 2194.78
-2 2 -3 170206 2650.51
-2 -2 -3 182048.6 2774.64
2 2 4 5917.86 521.6
2 -2 4 6137.41 1856.85
-2 2 -4 5289.71 518.31
-2 -2 -4 5922.3 476.59
2 2 4 5445.23 1947.3
-2 -2 -4 6121.23 858.16
2 2 5 370944.2 5480.97
2 -2 5 363601.5 5727.2
-2 -2 -5 374316.1 5359.65
2 2 5 364825.3 5789.86
2 2 6 80215.36 2947.31
2 -2 6 74503.23 2654.53
-2 -2 -6 79170.51 2531.02
2 2 6 68132.38 3382.44
2 2 7 90267.54 2570.85
2 -2 7 88276.05 2735.23
2 2 7 93261.18 3325.31
2 2 8 122768.8 3850.08
2 -2 8 117643.6 4145.76
2 2 9 2184.15 1273.67
2 -2 9 1928.56 1628.55
2 2 10 20226.95 1406.64
2 -2 10 20920.09 1769.25
2 2 11 33457.15 2307.37
2 -2 11 33212.81 2118.47
2 2 12 14571.38 1371.17
2 -2 12 14074.81 1667.2
2 2 13 2303.43 1630.38
2 -2 13 2110.9 1199.79
2 2 14 35015.92 3702.74
2 -2 14 34969.29 2416
2 2 15 55510.26 3900.58
2 -2 15 54305.59 3656.04
2 -2 16 20291.84 1922.41
2 2 16 18243.42 1613.45
-2 -3 17 4736.24 4191.28
2 -3 -17 7511.17 1348.17
-2 -3 16 6670.57 4701.19
2 -3 -16 7931.97 1738.44
-2 -3 15 26522.55 4792.12
2 -3 -15 25521.93 1861.67
-2 -3 14 37376.97 2425.82
2 -3 -14 37038.47 2248.84
-2 -3 13 27270.79 2306.54
-2 -3 12 13541.1 3069.43
2 -3 -12 14584.16 1125.04
-2 -3 11 11101.6 2426.39
2 -3 -11 11638.95 1865.64
-2 -3 10 24821.12 1512.4
2 -3 -10 25954.21 1609.56
-2 -3 9 278.75 497.44
2 -3 -9 354.23 627.56
2 -3 -9 392.15 224.83
-2 -3 8 129017.1 4797.82
2 -3 -8 130178.4 3480.66
2 -3 -8 144263.3 3441.84
-2 -3 7 14338.98 1587.27
2 -3 -7 15604.94 1168.01
2 -3 -7 15256.07 659.98
-2 -3 6 87458.36 2970.87
2 -3 -6 101073 3218.46
2 -3 -6 97541.81 2861.49
-2 -3 5 70590.72 2164.49
2 3 -5 71401.52 1674.42
2 -3 -5 71863.13 1752.68
2 -3 -5 66968.09 1167.44
-2 -3 4 216711.8 3570.22
2 3 -4 224025.9 3526.79
-2 3 4 214098.8 3313.91
-2 -3 3 8494.62 505.47
2 3 -3 7609.08 443.08
2 -3 -3 8755.78 979.09
-2 3 3 7711.11 846.9
-2 -3 2 29650.72 761.18
2 3 -2 29937.97 818.47
2 -3 -2 30577.95 1000.89
-2 3 2 27047.26 800.03
-2 3 2 26393.11 362.03
-2 3 2 26226.11 339.34
2 3 -2 31354.88 933.72
2 -3 -1 396.03 414.32
-2 3 1 487.57 323.51
2 3 -1 357.87 178.78
2 3 -1 141.62 367.23
-2 -3 1 330.36 199.62
2 -3 0 45440.36 1334.39
-2 3 0 46229.53 1194.38
2 3 0 44827.33 622.18
-2 -3 0 44786.5 1043.91
2 3 1 13056.03 309.94
2 -3 1 13805.19 764.1
-2 3 -1 14817.56 766.16
-2 -3 -1 13661.98 278.48
2 3 1 12626.41 632.21
-2 -3 -1 15144.34 878.77
2 3 2 25861.56 538.91
2 -3 2 25035.14 988.86
-2 3 -2 25494.64 809.78
-2 -3 -2 25820.96 543.59
2 3 2 27431.36 1004.08
-2 -3 -2 26198.02 852.73
2 3 3 114524.6 1811.34
2 -3 3 111551.2 2496.71
-2 -3 -3 115114.7 1746.55
2 3 3 117722.5 2620.28
-2 -3 -3 115727.8 2160.18
2 3 4 96375.84 1725.6
2 -3 4 105568.8 2401.69
-2 -3 -4 105923.5 1754.95
2 3 4 108380.9 2498.68
-2 -3 -4 104250.5 2039.17
2 3 5 132925.6 3935.68
2 -3 5 123092.6 4040.74
-2 -3 -5 131406.3 3854.55
2 3 5 120713.2 4137.17
2 3 6 383111.3 10757.66
2 -3 6 370644 10970.95
-2 -3 -6 389079.4 10787.92
2 3 6 360649.6 10360.45
2 3 7 46234.02 1731.32
2 -3 7 50310.91 2484.2
2 3 7 52560.2 2179.18
2 3 8 317.11 558.45
2 -3 8 673.55 1115.44
2 3 8 -41.96 723.37
2 3 9 15163.45 1837.84
2 -3 9 12686.87 1370.58
2 3 10 332974.8 10488.81
2 -3 10 308999.3 9668.93
2 3 11 14526.02 1174.78
2 -3 11 14591.05 1836.86
2 3 12 12898.05 1629.07
2 -3 12 11460.23 3823.02
2 3 13 39126.24 2130.66
2 -3 13 37030.86 2225.4
2 3 14 2835.54 1500.07
2 -3 14 3779.71 1681.35
2 3 15 916.53 712.96
2 -3 15 1390.32 909.13
2 3 16 10474.13 2824.76
2 -3 16 8290.44 5081.21
-2 -4 17 238.52 799.94
2 -4 -17 -108.4 717.73
-2 -4 16 93162.4 5282.67
2 -4 -16 93985.46 3716.71
-2 -4 15 6201.34 4820.05
2 -4 -15 5734.06 2460.3
-2 -4 14 16021.92 1809.83
2 -4 -14 15635.91 2238.46
-2 -4 13 15812.47 2326.7
2 -4 -13 15535.87 1932.42
-2 -4 12 263.33 405.61
2 -4 -12 -206.88 640.58
-2 -4 11 40238.65 2520.01
2 -4 -11 40723.51 2011.03
-2 -4 10 27565.38 3082.59
-2 -4 9 120053.1 5269.17
2 -4 -9 123951 5015.81
2 -4 -9 135289.1 4654.72
-2 -4 8 205016.8 7040.93
2 -4 -8 218090.1 5982.96
2 -4 -8 223056.4 5856.09
-2 -4 7 10021.74 2509.03
2 -4 -7 8628.07 712.07
2 -4 -7 9203.27 644.27
-2 -4 6 245183 7553.38
2 -4 -6 273020.5 8208.17
2 -4 -6 250508.4 6923.06
-2 -4 5 158758.8 5004.28
2 -4 -5 173657.2 5061.18
-2 4 5 150057.8 4399.82
2 -4 -5 150813.2 4164.41
-2 -4 4 2841.71 520.06
2 4 -4 3031.17 473.67
2 -4 -4 2726.79 787.8
-2 4 4 2489.54 517.08
2 -4 -4 3033.57 287.64
-2 -4 3 244920.6 3786.26
2 4 -3 244629.4 3685.93
2 -4 -3 236587.5 3641.2
-2 4 3 224995 3741.97
-2 -4 2 319033.7 4541.44
2 -4 -2 309523.8 4691.96
-2 4 2 318501.8 4700.55
-2 4 2 315433.5 4188.02
-2 -4 1 18003.12 1067.12
2 -4 -1 16529.67 1066.79
-2 4 1 14581.96 1018.7
2 4 -1 18878.84 1172.77
2 4 0 78431.47 1110.95
2 -4 0 87740.01 2149.43
-2 4 0 90571.42 1986.63
2 4 0 82341.17 1146.22
2 4 0 83544.91 1767.9
-2 -4 0 81283.68 1924.84
2 -4 1 259716.5 4049.84
-2 4 -1 272068.9 4246.57
2 4 1 266242 4092.58
-2 -4 -1 253817.1 3798.42
2 -4 2 18961.66 1274.06
-2 4 -2 20244.71 1408.23
2 4 2 20334.56 1301.3
-2 -4 -2 20621.15 1199.92
2 4 3 120620 1825.79
2 -4 3 118244.4 2718.64
2 4 3 127149.5 2896.19
-2 -4 -3 135772.3 2557.37
2 4 4 45647.92 1486.8
2 -4 4 40208.72 1797.19
-2 -4 -4 48765.09 1601.81
2 4 4 47065.42 1993.54
2 4 5 28923.03 1133.27
2 -4 5 27370.56 1420.7
-2 -4 -5 31322.17 1127.07
2 4 5 29001.3 1490.2
2 4 6 7986.36 938.94
2 -4 6 7803.53 2027.98
-2 -4 -6 8641.13 715.69
2 4 6 8321.43 978.37
2 4 7 9223.15 1544.3
2 -4 7 10038.88 1206.17
-2 -4 -7 9018.73 613
2 4 7 9603.31 2363.05
2 4 8 347932.5 11941.84
2 -4 8 343047 12487.68
2 4 8 330825.8 12196.14
2 4 9 29740.81 1476.14
2 -4 9 27054.14 1693.81
2 4 9 30071.65 1964.99
2 4 10 11577.75 1239.03
2 -4 10 13419.59 1438
2 4 11 -22.9 375.9
2 -4 11 66.05 944.78
2 4 12 158558.7 6446.11
2 -4 12 127879.6 5841.45
2 4 13 2595.49 2089.54
2 -4 13 2823.23 1862.55
2 4 14 192.14 501.34
2 -4 14 162.87 756.99
2 4 15 100.49 301.86
2 -4 15 500.13 454.64
2 4 16 2382.85 1991.44
2 -4 16 3237.43 2198.5
-2 -5 16 4300.94 2775.81
2 -5 -16 4149.6 3827
-2 -5 15 4243.72 2177.69
2 -5 -15 4253.48 1644.78
-2 -5 14 9979.15 4679.65
2 -5 -14 10405.4 2759.7
-2 -5 13 8409.35 1872.28
2 -5 -13 8305.61 937.6
-2 -5 12 8056.49 3721.92
2 -5 -12 7686.17 870.63
-2 -5 11 220172.9 5271.36
2 -5 -11 218222.4 4533.82
-2 -5 10 40612.87 2085.83
2 -5 -10 44664.72 2076.07
-2 -5 9 34524.21 1808.81
2 -5 -9 34455.74 2689.82
2 -5 -9 34077.72 1547.39
-2 -5 8 3418.21 2015.68
2 -5 -8 4700.46 2432.18
2 -5 -8 3482.09 508.32
-2 -5 7 314409.2 8964.75
2 -5 -7 314797.2 7946.14
-2 -5 6 38131.17 1578.12
2 -5 -6 41650.65 1477.46
2 -5 -6 35315.16 924.48
-2 -5 5 97374.52 3243.92
2 -5 -5 107072.3 3653.55
-2 5 5 90426.91 2893.24
-2 5 5 92936.85 2656.78
2 -5 -5 90089.99 2519.35
-2 -5 4 13671.69 1445.84
2 5 -4 14393.39 1335.26
2 -5 -4 13139.53 904.67
-2 5 4 12506.4 648.83
-2 5 4 13678.98 754.27
-2 -5 3 8751.7 637.06
2 5 -3 8559.47 572.32
2 -5 -3 8485.86 828.87
-2 5 3 7807.05 796.92
-2 5 3 7416.77 605.96
-2 -5 2 75067.08 1694.09
2 -5 -2 72621.72 1842.24
-2 5 2 71628.34 1665.67
-2 5 2 71698.92 1212.58
2 5 -2 77154.32 1958.34
2 5 0 20984.92 986.1
2 -5 0 22001.37 1361.81
-2 5 0 22182.51 1484.23
2 5 0 21935.47 1011.67
2 5 0 23695.76 1469.76
2 -5 1 148438.3 2770.43
-2 5 -1 158977.1 3780.65
2 5 1 156016.3 3157.95
2 -5 2 7323.01 1218.73
2 5 2 8329.79 955.04
2 -5 3 331646.2 9801.33
-2 -5 -3 275286.2 7433.79
-2 -5 -3 288066.2 7773.35
2 5 3 349015.3 10408.3
2 -5 4 1961.81 1081.54
-2 -5 -4 1514.83 204.85
-2 -5 -4 1574.4 207.89
2 5 4 1958.84 1474.11
2 -5 5 38065.02 1612.52
-2 -5 -5 42684.66 1190.31
2 5 5 39443.79 1797.38
2 5 6 72762.82 2244.4
2 -5 6 73364.85 2675.48
-2 -5 -6 71532 2131.8
2 5 6 72541 3819.08
2 5 7 9820.01 1031.15
2 -5 7 9771.55 2849.96
-2 -5 -7 9987.14 646.36
2 5 7 10094.53 2154.19
2 5 8 4770.2 1700.3
2 -5 8 5535.04 1078.83
2 5 8 5280.13 2865.86
2 5 9 2274.48 969.21
2 -5 9 992.23 757.57
2 5 9 2044.48 1505.98
2 5 10 86361.11 2807.79
2 -5 10 84927.67 2865.08
2 5 10 90045.86 3117.23
2 5 11 27696.11 1461.3
2 -5 11 26742.07 1896.42
2 5 12 462.07 550.16
2 -5 12 -256.3 1241.72
2 5 13 5880.7 2031.35
2 -5 13 4910.96 5008.89
2 5 14 -89.51 621.78
2 -5 14 262.08 1106.6
2 -5 15 1636.79 1168.19
-2 -6 16 100.55 799.14
2 -6 -16 -65.1 591.1
-2 -6 15 96.67 546
2 -6 -15 367.52 722
-2 -6 14 7657.82 3873.35
2 -6 -14 7462.24 992.47
-2 -6 13 111596.3 6664.27
2 -6 -13 113655.7 5403.25
-2 -6 12 5337.97 2851.6
2 -6 -12 5698.85 1256.48
-2 -6 11 8374.56 3742.39
2 -6 -11 7657.63 1528.02
-2 -6 10 469.52 724.47
2 -6 -10 725.99 454.32
-2 -6 9 297038.6 9540.23
2 -6 -9 318775.9 9387.26
-2 -6 8 457.37 536.85
2 -6 -8 747.12 456.46
2 -6 -8 385.3 264.61
-2 -6 7 -57.24 627.6
2 -6 -7 373.8 182
2 -6 -7 341.94 204.69
2 -6 -6 162122.6 4511.57
-2 6 6 144016.6 3764.08
2 -6 -6 140164.2 3587.29
2 -6 -5 149597.7 3606.37
-2 6 5 140065 3087.24
-2 -6 4 8799.69 1068.58
2 6 -4 8912.87 842.02
2 -6 -4 9920.87 1510.38
-2 6 4 8264.01 577.51
-2 6 4 8674.15 814.61
-2 -6 3 235640.2 5832.75
2 6 -3 232991.9 5139.67
2 -6 -3 230301.1 5277.1
-2 6 3 224284.9 5353.65
-2 6 3 205764.7 4430.7
2 6 -3 240574.2 6071.02
-2 -6 2 76332 2544.26
2 -6 -2 73256.14 2460.51
-2 6 2 68657.03 2297.54
-2 6 2 73494.9 2203.14
2 6 -2 82531.03 3006.13
-2 -6 1 79045.39 2466.61
2 -6 -1 82459.02 2708.12
-2 6 1 75507.29 2797.64
2 6 -1 83017.59 2977.74
2 -6 0 15953.22 1111.31
2 6 0 11909.93 638.99
-2 6 0 15368.81 1534.36
2 6 0 14785.19 297.63
2 6 0 14371.1 1743.14
2 -6 1 863250.2 23483.21
2 6 1 902919.7 24564.09
2 -6 2 21559.6 1522.06
2 6 2 24875.56 2287.1
2 -6 3 137436.7 3708.74
2 6 3 134349.1 3696.73
2 -6 4 13304.8 1248.35
-2 -6 -4 12712.47 437.37
-2 -6 -4 10710.43 368.63
2 6 4 13254.56 1271.73
2 -6 5 50591.34 3591.9
-2 -6 -5 52109.59 1532.32
-2 -6 -5 52407.71 1471.47
2 6 5 50207.84 2255.9
2 -6 6 27747.27 1624.01
-2 -6 -6 29498 808.71
-2 -6 -6 29176.08 725.61
2 6 6 27283.6 1808.96
2 -6 7 12304.58 1182.04
-2 -6 -7 13118.74 631.76
-2 -6 -7 12772.58 634.84
2 6 7 11313.19 2753.79
2 -6 8 2134.87 1005.56
-2 -6 -8 1982.48 1222.01
2 6 8 2149.95 1520.92
2 -6 9 45053.13 2193.68
-2 -6 -9 42093.89 1370.17
2 6 9 45294.73 2028.18
2 -6 10 1043.99 996.58
-2 -6 -10 729.17 448.31
2 6 10 454.59 498.63
2 -6 11 2924.99 1350.25
-2 -6 -11 1994.95 698.32
2 -6 12 138.72 471.82
-2 -6 -12 665.21 727.53
2 -6 13 444.61 722.54
-2 -6 -13 397.18 562.19
2 -6 14 12056.58 4051.92
2 -6 15 23777.74 2349.81
-2 -7 15 1359.3 984.34
2 -7 -15 1247.82 1081.94
-2 -7 14 28871.29 2908.27
2 -7 -14 31981.24 2263.88
-2 -7 13 12977.86 2337.39
2 -7 -13 13583.21 1771.71
-2 -7 12 -477.91 804.17
2 -7 -12 373.32 544.36
2 -7 -11 102037.2 4311.3
2 -7 -10 580.19 637.39
2 -7 -9 1866.21 825.66
2 -7 -8 121325.2 3924.73
-2 -7 7 207304.8 6614.02
2 -7 -7 239481.7 6936.16
2 -7 -7 217508.5 5954.3
-2 -7 6 4814.38 987.86
2 -7 -6 5623.76 1347.69
-2 7 6 4842 1074.09
-2 -7 5 102362.8 3870.22
2 -7 -5 107101.7 3876.5
-2 7 5 101311.2 3408.27
2 -7 -4 406026.3 3280.9
-2 7 4 393407.6 2449.91
-2 -7 3 1077.34 531.86
2 7 -3 868.06 424.07
2 -7 -3 1555.28 546.14
-2 7 3 896.73 246.92
-2 7 3 1074.97 503.78
2 7 -3 1750.44 1363.85
-2 -7 2 1688.76 992.16
2 -7 -2 1804.43 772.72
-2 7 2 1154.65 417.56
-2 7 2 1798.5 834.89
2 7 -2 1577.36 996.89
-2 -7 1 323452.2 6812.23
2 7 -1 344115.8 7206.04
2 -7 -1 345888.6 7606
2 7 -1 344373.6 7759.14
-2 7 1 345967.1 7366.35
2 -7 0 77898.94 2356
2 7 0 69577.66 1534.22
2 7 0 70534.92 1521.27
2 7 0 76970.18 2860.87
2 7 1 100987.6 3227.57
2 -7 2 47447.72 1928.22
2 7 2 44774.42 1880.33
2 -7 3 98702.19 3665.58
2 7 3 100192.2 3759.81
2 -7 4 30922.56 1642.58
2 7 4 30814.31 1503.67
2 -7 5 76134.84 3218.87
-2 -7 -5 63857.97 2059.61
-2 -7 -5 63089.63 2046.67
2 7 5 74798.7 3279.85
2 -7 6 68227.79 3607.28
-2 -7 -6 68978.94 2008.9
-2 -7 -6 70572.81 2071.35
2 7 6 67516.7 2824.95
2 -7 7 7905.98 1156
-2 -7 -7 7793.88 793.95
2 7 7 7122.29 1694.64
2 -7 8 4780.54 1359.68
-2 -7 -8 4562.22 1561.58
2 7 8 3959.76 2590.92
2 -7 9 7478.64 2170.86
-2 -7 -9 7259.45 808.47
2 7 9 6533.55 3831.35
2 -7 10 71333.53 3624.56
-2 -7 -10 73953.86 3034.13
2 7 10 70010.88 3739.52
2 -7 11 13650.05 2663.73
2 7 11 12163.35 1562.84
2 -7 12 8957.81 1507.46
2 -7 13 278.51 756.32
2 -7 14 3856.94 4169.42
-2 -8 15 20244.35 2177.32
-2 -8 14 1221.09 1009.28
-2 -8 13 6148.77 1742.27
2 -8 -13 5043.21 2555.25
-2 -8 12 9555.49 1779.81
2 -8 -12 8847.06 1561.79
-2 -8 11 31970.45 4660.99
2 -8 -11 35025.97 1588.56
-2 -8 10 16147.87 3443.66
2 -8 -10 15237.22 1979.25
-2 -8 9 41274.54 5910.6
2 -8 -9 47670.8 2088.4
-2 -8 8 15083.83 1345.98
2 -8 -8 14807.32 2613.06
-2 -8 7 3057.57 1505.73
2 -8 -7 3765.02 872.26
-2 8 7 2686.07 1039.05
-2 -8 6 236779.5 7475.86
2 -8 -6 211426.2 6405.96
-2 8 6 224125.9 6420.52
-2 -8 5 74269.5 3228.87
2 -8 -5 73665.3 3193.84
-2 8 5 68760.04 2203.17
-2 -8 4 589.5 417.48
2 -8 -4 577.29 389.86
-2 8 4 764.18 486.4
2 8 -4 805.39 575.64
-2 -8 3 116586.9 4216.53
2 8 -3 112352.3 4006.69
2 -8 -3 114589.5 4068.8
-2 8 3 110271.2 3847.34
2 8 -3 120401.4 4560.91
-2 -8 2 212932.2 6987.48
2 -8 -2 203919.2 6805.76
-2 8 2 210385.5 6917.94
2 8 -2 221400.2 7949.79
-2 -8 1 6493.85 570.39
2 -8 -1 6731.38 1252.92
2 8 -1 5258.27 866.65
2 8 -1 6642.76 923.58
-2 8 1 6208.71 578.76
2 -8 0 471.76 623.14
2 8 0 44.52 74.24
2 8 0 152.85 653.2
2 -8 1 7380.29 1270.89
2 8 1 7311.17 1017.2
2 -8 2 348.14 614.28
2 8 2 706.81 555.93
2 -8 3 78530.47 3389.74
2 8 3 77505 3109.59
2 8 4 88998.54 3587.72
2 8 5 52199.53 3688.94
2 8 6 8514.58 2571.97
2 -8 7 18954.5 1464.82
2 8 7 18307.12 1939.95
2 -8 8 102861.4 4188.92
2 8 8 96931.83 3933.7
2 -8 9 28137.66 2532.33
2 8 9 27555.79 3673.47
2 -8 10 -330.35 930.52
2 8 10 -140.01 632.45
2 -8 11 5866.82 3561.18
2 8 11 4864.7 3440.32
2 -8 12 18893.66 2540.64
2 -8 13 18.28 482
-2 -9 14 10400.83 4782.46
-2 -9 13 58889.02 3243.65
-2 -9 12 395.71 648.07
-2 -9 11 64538.41 2656.42
-2 -9 10 6223.82 2112.11
2 -9 -10 4875.81 2715.59
-2 -9 9 12870.57 3007.85
2 -9 -9 13336.19 2085.23
-2 -9 8 22049.79 2280.14
2 -9 -8 22377.99 1182.12
-2 -9 7 3823.15 1707.14
2 -9 -7 3200.32 750.76
-2 -9 6 254.57 343.6
2 -9 -6 229.56 368.36
-2 9 6 67.84 183.64
-2 -9 5 51405.45 2041.36
2 -9 -5 45812.12 1581.33
-2 9 5 51075.87 1434.35
2 9 -5 52445.92 2019.6
-2 -9 4 70722.33 2883.55
2 -9 -4 70563.39 2495.89
-2 9 4 60056.05 2183.32
2 9 -4 71341.5 3320.22
-2 -9 3 10824.49 711.03
2 -9 -3 11489.48 1797.23
2 9 -3 9294.82 1518.38
-2 9 3 10769.2 1312.08
2 9 -3 11435.08 2329.34
-2 -9 2 4306.13 905.21
2 -9 -2 3605.9 673.68
-2 9 2 4371.85 1048.77
2 9 -2 4241.83 928.65
-2 -9 1 4863.97 591.73
2 -9 -1 5215.12 1514.36
2 9 -1 4474.25 1106.52
2 9 -1 5603.72 1060.43
-2 9 1 5051.49 836.34
2 -9 0 26997.88 2526.42
2 9 0 30407.13 852.63
2 9 0 28956.22 2266.84
-2 9 0 26760.5 1352.82
2 -9 1 15837.47 1400.79
2 9 1 16514.27 2225.89
2 -9 2 13418.65 1644.68
2 9 2 15625.77 1269.27
2 -9 3 315296.8 9415.32
2 9 3 308455.4 9427.89
2 -9 4 669.03 732.1
2 9 4 698.47 719.52
2 -9 5 145534.3 7142
2 9 5 135691.9 7123.11
2 -9 6 58817.49 3379.01
2 9 6 53314.56 4015.74
2 -9 7 110694.3 4485.81
2 9 7 97058.12 4864.49
2 -9 8 5500.3 1195.68
2 9 8 5137.82 1209.06
2 9 9 281.76 481.34
2 9 10 8884.95 1553.69
2 9 11 1127.93 1324.42
2 -9 12 1335.6 1053.46
2 -9 13 105369.7 5564.07
-2 -10 13 25011 2129.92
-2 -10 12 3426.08 1466.9
-2 -10 11 26193.17 5286.63
-2 -10 10 -139.02 644.86
-2 -10 9 5177.45 1946.63
-2 -10 8 8705.36 2174.94
-2 -10 7 -35.36 544.56
2 -10 -7 16.43 350.4
-2 -10 6 4448.72 970.46
2 -10 -6 4426.03 1449.85
2 10 -6 4804.33 1087.52
-2 -10 5 24313.26 1439.53
2 -10 -5 24246.73 1921.39
2 10 -5 23866.52 1431.11
-2 -10 4 4914.91 1338.42
2 -10 -4 5003.83 1013.97
-2 10 4 3784.08 2062.4
2 10 -4 5497.49 2074.9
-2 -10 3 10636.54 1404.12
2 -10 -3 10570.6 1675.59
-2 10 3 10176.22 1387.92
2 10 -3 11905.34 1288.73
-2 -10 2 1750.42 634.4
2 -10 -2 2051.48 1226.18
-2 10 2 1849.87 930
2 10 -2 2516.62 1562.44
2 -10 -1 2883.77 1654.7
2 10 -1 3243.8 1079.69
-2 10 1 3045.38 1779.33
2 -10 0 19463.34 1256.61
2 10 0 19699.52 2009.19
-2 10 0 19105.14 1137.33
2 -10 1 18894.41 3087.89
2 10 1 20531.42 2842.68
-2 10 -1 17335.04 975.83
2 -10 2 936.94 514
2 10 2 1265.18 1141.66
2 -10 3 76904.38 4163.23
2 10 3 78513.94 5981.93
2 -10 4 3596.08 2457.16
2 10 4 3769.77 2635.92
2 -10 5 120741.2 6237.52
2 10 5 117480.4 5594.28
2 -10 6 845.91 660.46
2 -10 7 9339.16 2638.55
2 10 7 6797.35 3353.87
2 -10 8 709.76 1066.26
2 10 8 449.39 436.4
2 -10 9 12513.33 3261.07
2 10 9 14705.4 2109.59
2 -10 10 15518.54 1983.03
2 10 10 13108.75 1541.82
2 -10 11 30207.46 2448.34
-2 -11 11 1762.45 947.64
-2 -11 10 8419.34 2187.16
-2 -11 9 2793.98 1317.05
-2 -11 8 15250 1692.12
2 11 -8 15104.05 1353.87
-2 -11 7 2000.95 1769.11
2 11 -7 2592.78 888.61
-2 -11 6 2194.3 1471.32
2 11 -6 2741.52 1935.74
-2 -11 5 3738.3 896.22
2 11 -5 4125.6 1004.21
2 11 -4 104182.7 4538.85
2 -11 -3 3126.3 1232.05
2 11 -3 3675.31 2763.78
2 -11 -2 15476.22 1995.85
-2 11 2 15772.89 2553.39
2 11 -2 17559.96 1448.71
2 -11 -1 4001.56 1367.66
-2 11 1 5511.6 898.46
2 11 -1 4446.55 2590.57
2 -11 0 6003.79 1220.9
2 11 0 5275.29 1118.38
-2 11 0 6298.96 791.25
2 -11 1 17674.34 2798.66
2 11 1 19520.57 3012.11
-2 11 -1 16968.09 1264.23
2 -11 2 2195.32 660.25
2 11 2 2769.66 1836.6
-2 11 -2 1698.41 1168.86
2 -11 3 3014.38 971.8
2 11 3 3447.09 1008.39
2 -11 4 4297.48 1507.9
2 11 4 4348.6 1162.76
2 -11 5 18031.58 3227.27
2 11 5 17224.42 1703.5
2 -11 6 7353.99 1455.74
2 11 6 5344.32 1537.56
2 -11 7 19622.86 1632.59
2 11 7 16191.47 2393.84
2 -11 8 1224.8 2079.09
2 11 8 2186.68 1532.45
2 -11 9 5591.34 2288.25
2 -11 10 21247.29 4529.47
2 12 -9 13495.58 2760.67
2 12 -8 3220.46 919.46
2 12 -7 2395.42 1317.13
2 12 -6 34107.34 1701.02
2 12 -5 5743.08 1897.6
2 12 -4 2745.09 859.57
2 12 -3 16128.66 1345.4
2 12 -2 29071.8 2011.9
2 12 -1 8652.72 2230.02
-2 12 1 7808.59 1550.9
2 12 0 3352.46 2719.85
-2 12 0 4042.26 713.87
2 -12 1 46579.18 2529.06
2 12 1 49105.11 2829.3
-2 12 -1 42344.12 2707.19
2 -12 2 3720.61 901.72
2 12 2 3499.39 2419.24
-2 12 -2 2721.39 1934.73
2 -12 3 6476.28 1155.05
2 12 3 7089.04 1098.74
-2 12 -3 4791.27 1680.6
2 -12 4 130.65 590.04
2 12 4 60.1 725.85
2 -12 5 1181.16 897.77
2 12 5 1242.17 934.33
2 -12 6 3841.74 1101.02
2 12 6 2484.29 1476.73
2 -12 7 14175.15 1482.11
2 -12 8 8932.9 3653.73
2 -12 9 3258.06 2606.94
2 13 -8 76.23 462.71
2 13 -7 22822.55 2178.49
2 13 -6 1740.54 818.91
2 13 -5 994.73 799.07
2 13 -4 7793.74 934.38
2 13 -3 5033.23 980.37
2 13 -2 423.98 811.01
2 13 -1 36229.84 3222.14
2 13 0 471.32 646.97
2 13 1 10960.9 2575.55
2 13 2 596.03 965.21
-2 13 -2 629.9 870.96
2 13 3 38985.17 2738.97
-2 13 -3 28282.23 2454.57
2 13 4 1967.31 1312.68
-2 13 -4 1976.65 1353.47
2 -13 6 210.96 570.5
2 14 -4 -292.59 607.45
2 14 -3 2710.12 1683.91
2 14 -2 12884.42 3080.13
2 14 -1 2347.33 2040.64
2 14 0 9092.77 1282.63
2 14 1 18888.3 1847.61
3 0 -18 2081.99 1365
3 0 -17 -263.69 918.57
3 0 -16 62916.31 2841.39
3 0 -15 128.06 1004.34
3 0 -14 100600.4 4533.6
3 0 -13 348.45 590.76
3 0 -12 24615.52 2115.24
3 0 -11 -212.52 852
3 0 -10 376603.9 13289.48
3 0 -9 275.94 353.65
3 0 -8 16616.56 1089.64
3 0 -7 -163.87 657.76
3 0 -6 9174.03 915.46
3 0 -5 197.12 394.91
3 0 -5 384.05 849.43
3 0 -4 123905.7 2071.92
-3 0 4 112107.9 1852.37
3 0 -3 -151.28 442.02
-3 0 3 432.27 307.34
3 0 -3 213.86 344.88
-3 0 2 24098.78 938.49
3 0 -2 25808.88 679.32
-3 0 2 25257.17 609.5
-3 0 1 -81.7 297.91
3 0 -1 -48.38 273.34
-3 0 1 116.38 248.33
-3 0 0 128219.3 1985.04
3 0 0 116680.7 2037.12
-3 0 0 119558.4 1812.37
3 0 1 65.75 407.72
-3 0 -1 60.99 383.47
3 0 1 112.04 243.32
3 0 2 27146.02 933.77
-3 0 -2 26412.99 789.82
3 0 2 26413.58 1016.37
3 0 3 346.82 503.9
-3 0 -3 -178.01 395.19
3 0 3 314.99 352.37
-3 0 -3 32.33 250.83
3 0 4 95466.63 2702.44
-3 0 -4 100977.2 2103.19
3 0 4 97807.23 2813.09
3 0 5 -29 541.47
3 0 5 363.39 593.61
3 0 6 202791.6 6237.06
3 0 6 202575.9 6150.26
3 0 7 224.73 793.06
3 0 8 171182.3 5193.73
3 0 9 -124.13 777.63
3 0 10 86845.22 3486.7
3 0 11 146.66 515.78
3 0 12 1720.45 1429.53
3 0 13 -154.37 927.37
3 0 14 21208.91 1698.17
3 0 15 366.98 346.22
3 0 16 6165.19 4191.37
3 1 -18 105990.1 5478.24
3 -1 -18 101505.3 5205.41
3 1 -17 328.84 1041.07
3 -1 -17 705.23 839.22
3 -1 -16 16077.98 1389.37
-3 -1 15 73731.87 4230.73
3 -1 -15 74000.62 3888.56
-3 -1 14 1548.45 1750.55
3 -1 -14 2703.73 1052.11
-3 -1 13 8419.84 2857.55
3 -1 -13 7312.68 4070.93
-3 -1 12 214055.9 8656.3
3 -1 -12 221585.6 7655.77
-3 -1 11 25580.06 2478.79
3 -1 -11 27634.54 1742.18
-3 -1 10 105219 5015.36
3 -1 -10 107329.6 4171.97
-3 -1 9 17905.22 2622.06
3 -1 -9 19579.39 1167.29
-3 -1 8 173665.8 4481.64
3 -1 -8 184306.5 4984.77
3 -1 -7 2358.7 763.82
3 -1 -6 -293.16 670.01
3 1 -6 -375.31 636.18
3 -1 -5 84300.36 1888.5
3 1 -4 15730.79 954.84
3 -1 -4 17726.76 1623.99
-3 1 4 14850.63 685.43
3 -1 -4 15705.22 520.94
3 -1 -3 19886.74 804.85
-3 1 3 15112.3 1008.82
3 1 -3 20265.28 1273.39
-3 -1 3 18890.39 850.6
3 -1 -3 19540.84 497.56
3 1 -3 20431.09 742.16
3 -1 -2 26945.49 1078.96
3 1 -2 25873.6 750.16
-3 1 2 23860.52 777.93
-3 -1 2 23457.68 861.63
3 -1 -2 24945.41 608.71
3 1 -2 24774.61 1231
-3 -1 2 24193.08 671.74
3 -1 -1 1001105 10842.26
3 1 -1 984633.4 10337.11
-3 1 1 964485.4 10525.81
-3 -1 1 983899.4 10322.11
3 -1 -1 993957.5 10401.32
-3 1 1 990114.8 10379.19
3 1 -1 1020533 45582.27
3 -1 0 39492.59 1241.57
3 1 0 41325 1202.57
-3 1 0 41598.87 1646.54
-3 -1 0 40355.42 894.7
3 -1 0 42190.09 1024.13
-3 1 0 43282.15 975.7
3 1 0 41772.58 1156.33
3 1 1 41228.43 1133.98
3 -1 1 40686.15 1237.43
-3 1 -1 42741.55 1313.03
-3 -1 -1 42558.22 999.01
3 -1 1 42819.84 1488.37
-3 1 -1 43178.66 1418.03
3 1 1 41934.61 1966.58
-3 -1 -1 44268.92 1430.02
-3 1 -2 3.94 219.73
-3 -1 -2 65.41 355.75
3 -1 2 148.53 338.66
-3 1 -2 16.58 246.85
3 1 2 -84.65 587.18
-3 -1 -2 66.35 346.12
3 1 3 12228.37 826.4
-3 1 -3 12864.51 831.8
-3 -1 -3 12702.41 793.14
3 -1 3 12596.95 1163.96
3 1 3 8787.26 2119.46
-3 1 -3 11504.25 1200.36
-3 -1 -3 11750.67 801.08
3 1 4 103114.7 2178.81
3 -1 4 106592.6 2344.84
-3 -1 -4 110280.4 2136.29
3 -1 4 107829.9 2390.48
3 1 4 111143.5 2924.03
3 1 5 2323.34 642.01
3 -1 5 2094.62 692.31
-3 -1 -5 1892.38 922.73
3 1 5 1901.62 1427.9
3 1 6 58752.41 2803.1
3 -1 6 55976.55 2216.21
3 1 6 61368.14 2673.14
3 -1 7 27808.26 1766.13
3 1 7 24877.88 1330.16
3 1 7 28843.65 1766.06
3 1 8 94720.36 3670.6
3 -1 8 88595.15 3440.19
3 1 9 35026.5 2244.75
3 -1 9 34111.02 2060.77
3 1 10 39144.17 2163.66
3 -1 10 43094.71 2431.38
3 1 11 11908.19 1332.77
3 -1 11 11765.7 3849.75
3 1 12 2266.33 1618.92
3 -1 12 2189.61 1362.59
3 -1 13 5069.56 3753.32
3 1 13 4670.54 3126.04
3 -1 14 5249.21 2853.25
3 1 14 5611.78 2896.84
3 1 15 21545.35 1832.3
3 -1 15 23116.19 1908.62
3 1 16 5045.64 3253.19
3 -1 16 5670.87 3541.74
-3 -2 17 37558.48 2584.01
-3 -2 16 4252.51 3543.96
3 -2 -16 4941.9 1123.4
-3 -2 15 11492.13 3262.42
3 -2 -15 13564.6 1244.25
-3 -2 14 37023.32 2513.89
3 -2 -14 40276.7 2394.48
-3 -2 13 67190.8 4006.92
3 -2 -13 63331.95 3459.89
-3 -2 12 11386.53 3549.69
3 -2 -12 11708.15 1155.19
-3 -2 11 60822.99 4550.79
3 -2 -11 64647.18 2641.32
-3 -2 10 23101.92 1475.06
3 -2 -10 24170.74 1550.01
-3 -2 9 20881.58 2837.21
3 -2 -9 22577.45 1325.89
-3 -2 8 200195.9 5156.76
3 -2 -8 197192.2 4842.71
-3 -2 7 204.47 518.02
3 -2 -7 -154.78 701.38
-3 -2 6 109698.3 3149.86
3 -2 -6 122222.9 2970.11
3 2 -5 9131.71 870.85
3 -2 -5 10075.94 1281.66
-3 2 5 8535.77 944.18
3 2 -5 10463.17 935.87
3 2 -4 95016.38 2173.06
3 -2 -4 97540.59 2036.55
3 2 -4 96482.09 1939.84
3 -2 -4 91545.21 1351.34
3 -2 -3 510018.8 5876.01
3 -2 -3 487718.3 5081.88
3 -2 -2 401716.5 4956.08
3 2 -2 384229.8 4585.58
-3 -2 2 372723.4 4282.12
3 -2 -2 364690.7 3941.13
3 2 -2 384955.6 4559.09
3 -2 -1 153324.1 2567.33
-3 2 1 139812.3 2610.57
3 2 -1 144220 1854.32
-3 -2 1 150974.4 1941.83
3 -2 -1 148525 1913.27
3 2 -1 152852.7 2463.19
-3 -2 1 148886.9 2092
3 -2 0 90598.66 2244.33
3 2 0 98015.33 1528.61
-3 2 0 104256.2 2069.38
-3 -2 0 97390.4 1350.21
3 -2 0 97180.71 1520.9
-3 2 0 103237.1 1714.49
3 2 0 94711.43 1789.02
-3 -2 0 92256.92 1584.62
3 2 1 159600.2 2153.95
3 -2 1 164425.3 2726.95
-3 2 -1 152779.3 2567.12
-3 -2 -1 169418.2 2202.7
3 -2 1 174187.7 2799.25
-3 2 -1 164011.9 2547.88
-3 -2 -1 170506.4 2472.09
3 2 2 2035.33 526.79
3 -2 2 1883.17 542.6
-3 -2 -2 2358.33 459.57
-3 2 -2 2049.61 877.03
-3 2 -2 1655.59 876.25
3 2 2 2128.01 1394.87
-3 -2 -2 2115.34 1523.39
3 2 3 82918.23 1792.94
3 -2 3 88313.62 2322.15
-3 -2 -3 90026.31 1609.83
-3 2 -3 86659.38 1951.01
-3 -2 -3 92708.24 2014.76
3 2 4 4865.28 889.44
3 -2 4 5044.93 842.14
-3 -2 -4 4691.14 897.74
3 2 5 78562.13 2633.4
3 -2 5 78296.94 2983.55
-3 -2 -5 78111.55 2606.31
3 2 5 82818.53 3024.02
3 2 6 3653.77 631.96
3 -2 6 4283.27 839.27
3 2 6 4099.63 2751.47
3 2 7 4918.27 848.75
3 -2 7 4609.51 854.21
3 2 7 4398.75 1044.82
3 2 8 949.34 598.28
3 -2 8 768.3 1073.29
3 2 8 1125.52 764.02
3 2 9 238.93 493.32
3 -2 9 487.11 1084.85
3 2 10 16717.94 1425.48
3 -2 10 13979.09 1690.82
3 2 11 3692.93 2679.79
3 -2 11 3443.34 2316.32
3 2 12 671.02 673.02
3 -2 12 1186.14 1305.48
3 2 13 62618.45 4839.76
3 -2 13 50935.27 5681.02
3 2 14 22554.15 2475.92
3 -2 14 22089.36 1861.77
3 2 15 -12.02 778.97
3 -2 15 -50.64 915.64
3 2 16 3558.27 4216.03
3 -2 16 4368.07 3448.27
-3 -3 17 -48.43 1233.84
3 -3 -17 82.49 905.56
-3 -3 16 61106.61 6427.86
3 -3 -16 60751.49 3248.47
-3 -3 15 23709.06 4976.88
3 -3 -15 22065.12 3009.82
-3 -3 14 564.52 714.78
3 -3 -14 1125.32 1048.87
-3 -3 13 23226.71 1761.49
3 -3 -13 21377.89 2311.59
-3 -3 12 2350.98 875.62
3 -3 -12 1741.7 841.28
-3 -3 11 72385.92 3031.61
3 -3 -11 72614.53 3242.12
-3 -3 10 100923.3 4628.53
3 -3 -10 111139.3 4250.97
-3 -3 9 4500.48 1081.51
3 -3 -9 4803.23 795.81
3 -3 -9 4234.54 1205.62
-3 -3 8 143017 3973.29
3 -3 -8 153389.4 3990.47
3 -3 -8 154082.3 3572.9
-3 -3 7 63065.41 2287.14
3 -3 -7 64778.59 2068.89
3 -3 -7 61307.16 1589.77
-3 -3 6 382859 10929
3 -3 -6 412604.3 11596.18
3 -3 -6 396823 10837.34
-3 -3 5 145212.8 2927.54
3 3 -5 151565 3367.64
3 -3 -5 143286 2018.08
3 3 -4 141929.9 2673.04
3 -3 -4 142938.6 2601.48
-3 3 4 130980.1 2363.82
3 3 -4 154153.2 2730.97
3 3 -3 13245 874.66
3 -3 -3 11352.27 985.71
-3 3 3 11217.73 750.31
3 3 -3 12922.4 866.79
3 3 -3 13349.54 1014.07
3 3 -2 6599.89 532.88
3 -3 -2 6088.66 1275.88
-3 3 2 5725 1231.39
3 3 -2 6271.61 690.22
-3 3 2 6390.74 546.54
3 3 -2 6768.69 709.79
3 -3 -1 358551.2 4709.67
-3 3 1 346681.5 4620.5
3 3 -1 359283.3 3958.7
-3 -3 1 362505 4047.9
3 3 -1 355865.1 4422.15
-3 -3 1 357694.4 4562.82
3 -3 0 21286.99 1496
-3 3 0 22878.57 1791.81
3 3 0 20822.91 753.16
-3 -3 0 21519.2 604.03
-3 3 0 22522.37 870.46
3 3 0 22381.87 1404.52
-3 -3 0 20771.23 749.68
3 3 1 1393.72 588.76
3 -3 1 1378.58 757.02
-3 -3 -1 1274.51 324.84
-3 3 -1 1149.7 758.71
3 3 1 1235.98 944.66
-3 -3 -1 1486.63 1077.16
3 3 2 135642 2058.11
3 -3 2 142598.4 2977.8
-3 -3 -2 144273.3 2225.25
-3 3 -2 142908 2769.3
-3 -3 -2 136248.9 2522.63
3 3 3 11060 711.21
3 -3 3 9100.23 945.51
-3 -3 -3 10281.39 643.78
-3 3 -3 9692.4 1385.3
3 3 3 10512.23 1000.27
3 3 4 1190.5 410.43
3 -3 4 1190.09 874.07
-3 -3 -4 1097.97 689.49
3 3 4 1642.57 863.52
3 3 5 7098.34 588.12
3 -3 5 6795.85 1124.85
-3 -3 -5 7615.39 451.08
3 3 5 8005.6 1648.9
3 3 6 39530.71 2054.97
3 -3 6 33626.91 1550.58
-3 -3 -6 39491.24 1362.21
3 3 6 40815.29 1849.42
3 3 7 81903.55 2897.75
3 -3 7 80746.4 3786.4
3 3 7 80669.36 3306.89
3 3 8 88641.85 3431.46
3 -3 8 87027.95 3695.94
3 3 8 93297.87 4849.66
3 3 9 208.54 337.26
3 -3 9 625.92 743.34
3 3 9 180.16 451.46
3 3 10 3288.97 2523.78
3 -3 10 4070.75 2356.11
3 3 11 171.33 253.6
3 -3 11 -102.67 1129.59
3 3 12 58885.96 3652.82
3 -3 12 57449.82 3184.79
3 3 13 1174.68 827.52
3 -3 13 901.66 1011.14
3 3 14 384.69 495.17
3 -3 14 295.8 842.8
3 3 15 34436.9 2138.37
3 -3 15 33946.52 2645.19
-3 -4 17 2586.56 2151.98
3 -4 -17 2396.27 2241.33
-3 -4 16 448.57 890.72
3 -4 -16 135.01 754.25
-3 -4 15 146.54 725.8
3 -4 -15 233.88 543.68
-3 -4 14 53478.61 3349.24
3 -4 -14 49260.77 2761.99
-3 -4 13 387.3 681.38
3 -4 -13 95.24 552.46
-3 -4 12 1105.06 613.02
-3 -4 11 488.87 480.58
-3 -4 10 81669.93 4022.9
3 -4 -10 86279.35 3153.16
3 -4 -10 89874.11 3227.09
-3 -4 9 26131.04 1571.8
3 -4 -9 29579.71 2635.08
3 -4 -9 30202.45 929.27
-3 -4 8 225335 6777.43
3 -4 -8 240676.8 6869.81
3 -4 -8 244414.7 6281.51
-3 -4 7 79428.59 3064.5
3 -4 -7 83453.29 2917.79
3 -4 -7 74701.65 1769.58
-3 -4 6 375044.4 8914.63
3 -4 -6 408409.3 8929.52
3 -4 -6 360639.3 7379.91
-3 -4 5 2679.12 1184.55
3 4 -5 2309.42 426.23
3 -4 -5 1938.08 1064.68
-3 -4 4 235806.4 7063.49
3 4 -4 231377 6730.5
3 -4 -4 245959.7 7059.42
3 4 -4 226554.3 6583.41
3 4 -3 53535.27 1462.55
3 -4 -3 55990.59 1613.48
-3 4 3 50794.99 1805.39
3 4 -3 54815.5 1357.2
3 4 -3 57497.86 1662.81
3 -4 -2 26354.87 1631.28
-3 4 2 26163.03 1601.16
3 4 -2 27581.88 1426.14
-3 4 2 27645.41 1312.2
3 4 -2 30506.68 1750.76
3 -4 -1 73471.92 2079.3
-3 4 1 78287.42 2120.54
3 4 -1 78643.36 1278
3 4 0 42729.9 816.14
3 -4 0 42434.63 1496.15
-3 4 0 46385.83 2211.85
3 4 0 41468.03 810.07
-3 4 0 44454.08 1321.47
3 4 1 16331.73 819.07
3 -4 1 17567.16 1356.08
-3 -4 -1 18031.52 896.28
-3 4 -1 18399.23 1108.27
3 4 1 19451.8 1483.63
3 4 2 1656.9 352.4
3 -4 2 2184.95 833.58
-3 -4 -2 1859.64 288.15
-3 4 -2 1904.04 367.88
3 4 2 1883.84 1270.03
3 4 3 276684.7 7609.77
3 -4 3 289055.1 8407.02
-3 -4 -3 276925 7601.63
3 4 3 278714.7 8125.27
3 4 4 164056 4747.98
3 -4 4 171122 5328.04
-3 -4 -4 179616.9 5033.87
3 4 4 164104.3 5329.99
3 4 5 41503.22 1587.2
3 -4 5 40477.46 2169.06
-3 -4 -5 44682.82 1297.01
3 4 5 39638.25 1968.78
3 4 6 79329.21 2722.04
3 -4 6 89458.97 3773.28
-3 -4 -6 92945.84 2904.56
3 4 6 91385.54 3536.71
3 4 7 28380.62 1248.91
3 -4 7 27556.79 1575.8
3 4 7 28188.89 1678.82
3 4 8 17720.77 1648.14
3 -4 8 18271.06 1410.17
3 4 8 16228.91 1669.86
3 4 9 76288.83 3063.36
3 -4 9 73813.01 3367.45
3 4 9 76399.19 3260.17
3 4 10 143689.8 6619.2
3 -4 10 112794.3 5876.45
3 4 10 151626.7 7506.74
3 4 11 53469.66 2963.9
3 -4 11 53483.08 2932
3 4 12 1540.84 872.57
3 -4 12 2185.59 1372.14
3 4 13 5277.67 3224.53
3 -4 13 5527.55 1903.15
3 4 14 4192.96 2867.37
3 -4 14 4267.16 3299.05
3 4 15 15363.13 1537.06
3 -4 15 13578.18 3042.45
-3 -5 16 12617.51 3642.53
3 -5 -16 11895.29 2530.67
-3 -5 15 37985.63 2609.14
3 -5 -15 35793.11 2309.1
-3 -5 14 429.03 598.19
3 -5 -14 454.67 572.03
-3 -5 13 18862.09 3494.52
3 -5 -13 21136.42 1518.81
-3 -5 12 973.55 856.36
3 -5 -12 824.83 682.83
-3 -5 11 7250.66 1335.82
3 -5 -11 7641.82 1551.92
-3 -5 10 52732.42 2855.57
3 -5 -10 59129.12 2426.78
-3 -5 9 20974.09 1429.08
3 -5 -9 22466.95 926.23
-3 -5 8 101685.9 4623.11
3 -5 -8 98806.32 3256.48
-3 -5 7 10132.25 1473.61
3 -5 -7 11703.81 1399.8
3 -5 -7 9551.25 273.65
-3 -5 6 55485.73 2023.83
3 -5 -6 60516.31 1937.86
-3 -5 5 7327.13 1581.21
3 -5 -5 6829.12 1199.68
-3 -5 4 59198.9 2095.17
3 5 -4 56239.53 2288.46
3 -5 -4 62784.96 2281.75
3 5 -4 61908.78 2380.1
3 5 -3 61641.31 2042.61
3 -5 -3 60670.85 2228.1
3 5 -3 71654.48 2622.38
3 -5 -2 3047.22 635.78
3 5 -2 2878.06 300.48
-3 5 2 2971.01 471.29
3 5 -1 25650.77 517.63
3 -5 -1 26436.82 1188.23
3 5 -1 27046.26 904.88
3 5 -1 26970.04 1676.12
3 5 0 7466.8 210.5
3 -5 0 8761.11 1098.66
3 5 0 7792.17 587.48
3 5 0 8559.68 1186.78
3 -5 1 811891.2 22180.67
3 5 1 745679 20385.85
3 -5 2 119207.6 4042.03
3 5 2 114452.5 4111.79
3 5 3 44400.85 1025.87
3 -5 3 44137.98 1826.38
-3 -5 -3 40444.57 924.31
3 5 3 47684.96 1957.46
3 5 4 458.8 290.13
3 -5 4 421.6 696.18
-3 -5 -4 574.22 278.95
3 5 4 606.5 1363.99
3 5 5 147702 4094.25
3 -5 5 148542.9 5769.24
-3 -5 -5 153173.8 3987.63
3 5 5 143014.2 4855.77
3 5 6 23869.97 1307.86
3 -5 6 24730.02 1640.63
-3 -5 -6 25748.71 1034.35
3 5 6 22270.97 1689.7
3 5 7 99779.64 3337.47
3 -5 7 100522.9 3740.3
-3 -5 -7 101240.5 3038.77
3 5 7 106405 4103.42
3 5 8 1258.51 813.15
3 -5 8 1173.44 813.99
3 5 8 1708.23 1082.17
3 5 9 46300.44 2052.21
3 -5 9 45290.75 2152.41
3 5 9 46734.08 2253.21
3 5 10 13066.24 1186.06
3 -5 10 12034.11 1665.36
3 5 10 12054.74 5840.74
3 5 11 90034.29 4063.53
3 -5 11 92990.69 4710.31
3 5 11 94708.29 4622.52
3 5 12 9677.26 1196.26
3 -5 12 10020.83 1982.16
3 5 13 74801.64 2677.17
3 -5 13 71215.61 3591.05
3 5 14 202.61 473.24
3 -5 14 355.24 1196.19
3 -5 15 8720.24 5941.02
-3 -6 16 96.43 935.39
3 -6 -16 -191.42 603.23
-3 -6 15 2698.52 1791.85
3 -6 -15 1568.33 1593.98
-3 -6 14 2180.8 1152.51
3 -6 -14 1532.41 959.21
-3 -6 13 48087.64 4727.28
3 -6 -13 46623.94 3294.43
-3 -6 12 2922.7 1476.11
3 -6 -12 2351.74 1683.75
-3 -6 11 20126.81 1475.21
3 -6 -11 21643.13 1518.72
-3 -6 10 32100.98 1737.83
3 -6 -10 36982.02 1522.37
-3 -6 9 221.22 518.23
3 -6 -9 705.43 510.01
3 -6 -8 182.6 311.6
3 -6 -8 -3.08 69.01
3 -6 -7 23672.96 2173.63
-3 -6 6 3116.29 1584.91
3 -6 -6 3811.53 779.65
-3 -6 5 2193.17 958.03
-3 -6 4 9641.74 727.66
3 6 -4 8212.66 1232.37
3 -6 -4 9899.47 2908.35
3 6 -4 9712.77 1631.92
-3 -6 3 3337.3 1247.08
3 6 -3 2731.03 468.39
3 -6 -3 2472.4 1468.03
-3 6 3 2288.87 655.8
3 6 -3 3389.91 746.11
3 -6 -2 43761.74 1641.71
3 6 -2 46112.42 1470.44
3 6 -2 47849.69 2043.95
-3 6 2 45686.39 1301.03
3 6 -1 340956.5 7064.22
3 -6 -1 362616.4 8005.66
3 6 -1 362303.4 7476.99
3 6 -1 367729.6 8235.2
3 -6 0 10812.27 2158.4
3 6 0 10916.1 1182.62
3 -6 1 101036.3 3140.99
3 6 1 103796.3 3227.15
3 -6 2 14615.74 1211.97
3 6 2 14519.84 1252.38
3 -6 3 746475.2 5313.67
3 6 3 780029.9 5759.61
3 -6 4 552.18 615.64
3 6 4 320.25 494.3
3 -6 5 125515.1 4991.09
-3 -6 -5 130324 4211.96
-3 -6 -5 123645.6 4003.51
3 6 5 128210.5 4943.83
3 -6 6 51204.05 2395.18
-3 -6 -6 51384.1 1711.84
-3 -6 -6 49575.58 1573.06
3 6 6 48512.2 2831.75
3 6 7 2258.52 1314.1
3 -6 7 2630.79 2303.57
-3 -6 -7 1653.72 495.1
3 6 7 2171.19 824.72
3 6 8 24682.2 1287.84
3 -6 8 22418.08 1587.15
3 6 8 24723.47 1990.82
3 6 9 133244.6 6125.35
3 -6 9 133287.7 6515.68
3 6 9 124783.7 7783.46
3 6 10 4475.04 1359.77
3 -6 10 5087.71 1411.26
3 6 10 4526.93 2667.62
3 6 11 150733.8 4515.78
3 -6 11 144755.7 5022.34
3 6 11 153092.4 4957.4
3 6 12 4924 1957.25
3 -6 12 5134.73 4307.92
3 -6 13 62851.1 3868.05
3 -6 14 5456.53 5172.22
-3 -7 15 7588.71 4425.02
3 -7 -15 9793.25 1084.33
3 -7 -14 284.5 490.27
3 -7 -13 317.16 418.96
3 -7 -12 22569.69 2014.32
-3 -7 11 491.67 832.34
3 -7 -11 598.88 540.41
-3 -7 10 1500.61 1199.63
3 -7 -10 1292.2 703.92
-3 -7 9 3973.68 1615.3
3 -7 -9 3876.24 2008.1
-3 -7 8 133158.3 5412.42
3 -7 -8 154608.3 4932.31
-3 -7 7 68489.07 3650.46
3 -7 -7 71827.33 2605.86
-3 -7 6 86740.32 4811.86
3 -7 -6 93239.13 3150.88
-3 -7 5 22719.5 1609.93
3 -7 -5 22279.29 1248.83
3 7 -5 25566.92 1488.78
-3 -7 4 5223.37 1427.08
3 7 -4 4666.77 797.91
3 -7 -4 5292.25 2420.37
-3 7 4 4674.18 641.57
3 7 -4 5535.38 1146.8
-3 -7 3 7032.56 1626
3 7 -3 5166.55 996.64
3 -7 -3 6328 1667.15
-3 7 3 5908.9 535.36
3 7 -3 7225.96 1477.62
3 7 -2 77129.44 2159.88
3 7 -2 77162.61 3618.38
-3 7 2 73741.28 2087.29
3 7 -1 16565.3 423.4
3 7 -1 17512.04 701.49
3 7 -1 18559 2620.76
3 -7 0 6923.24 1315.12
3 7 0 7200.87 2448.09
3 -7 1 376432.9 9947.31
3 7 1 378735.8 3924.25
3 -7 2 4663.8 928.29
3 7 2 5091.93 1174.37
3 -7 3 18216.43 1348.95
3 7 3 18717.96 1423.4
3 -7 4 106420.3 4306.18
3 7 4 109931.9 4719.21
3 -7 5 39699.56 3037.13
3 7 5 42518.26 2393.63
3 -7 6 136926.2 4767.16
-3 -7 -6 137743.1 3911.95
3 7 6 132348.2 4797.11
3 -7 7 76368.58 2896.35
-3 -7 -7 83079.53 1671.82
3 7 7 78260.52 4682.95
3 -7 8 129166.3 6571.62
3 7 8 128769.9 6640.89
3 -7 9 43297.4 2546.88
3 7 9 43192.3 3979.31
3 -7 10 22178.2 1721.57
3 7 10 22473.94 2928.98
3 -7 11 39057.03 2407.41
3 7 11 41008.52 3465.62
3 -7 12 10264.14 1692
3 -7 13 31171.25 2382.67
3 -7 14 135.25 683.06
-3 -8 15 3713.7 3362.88
-3 -8 14 2899.87 2723.04
3 -8 -14 2370.93 2224.01
-3 -8 13 -204.36 922.18
3 -8 -13 228.4 418.49
-3 -8 12 413.4 1021.2
3 -8 -12 314.84 505.52
-3 -8 11 27774.2 3330.47
3 -8 -11 35753.25 2189
-3 -8 10 19890.92 1399.15
3 -8 -10 24517.09 1625.04
-3 -8 9 33701.6 2576.55
3 -8 -9 39398.71 1972.91
-3 -8 8 52986.16 3040.5
3 -8 -8 60473.57 3140.54
-3 -8 7 8535.16 1450.24
3 -8 -7 9470.53 2438.38
-3 -8 6 35088.63 3725.97
3 -8 -6 35047.41 1389.45
3 8 -6 33759.92 1686.57
-3 -8 5 4745.91 1045.05
3 -8 -5 5314.45 1321.52
-3 8 5 3743.62 356.11
3 8 -5 4396 1210.36
-3 -8 4 203653.7 6214.74
3 -8 -4 195401.2 5860.23
-3 8 4 179695.5 4987.74
3 8 -4 204209.1 6445.44
-3 -8 3 181934.7 5728.49
3 -8 -3 182140.7 5844.89
-3 8 3 159256.5 4583.14
3 8 -3 180445.1 7013.71
3 8 -2 4886.97 918.46
3 -8 -2 6248.41 1899.77
3 8 -2 5498.45 501.12
3 8 -2 5540.61 1482.99
-3 8 2 6112.11 949.54
3 -8 -1 3192.77 1588.83
3 8 -1 1820.01 611.76
3 8 -1 2642.72 402.43
3 8 -1 3110.91 1983.56
-3 8 1 2097.4 579.3
3 -8 0 31552.05 1615.77
3 8 0 31867.44 2742
3 -8 1 47814.66 2161.72
3 8 1 51534.33 2816.43
3 8 2 71164.72 3020.25
3 8 3 21329.08 1971.26
3 8 4 46070.42 2638.58
3 -8 5 73228.94 2772.46
3 8 5 73144.55 2872.9
3 -8 6 145547.6 4378.34
3 8 6 133243.1 4389.47
3 -8 7 9373.99 2224.16
3 8 7 9044.62 2662.68
3 -8 8 41330.21 2657.64
3 8 8 39270.89 3894.55
3 -8 9 57414.99 2848.06
3 8 9 60490.39 2854.99
3 -8 10 71355.85 3557.62
3 8 10 74172.19 3406.51
3 -8 11 15457.52 4335.53
3 8 11 17535.81 1991.4
3 -8 12 2855.44 1427.43
3 8 12 2040.46 1848.54
3 -8 13 5199.49 1361.16
-3 -9 14 294.25 608.71
-3 -9 13 41495.35 2324.67
-3 -9 12 1530.73 1280.38
3 -9 -12 1198.42 714.31
-3 -9 11 21560.07 1516.18
3 -9 -11 25925.44 1533.72
-3 -9 10 3916.58 1659.13
3 -9 -10 3274.72 2811.79
-3 -9 9 28020.08 2372.1
3 -9 -9 31926.61 1617.49
-3 -9 8 382.85 425.05
3 -9 -8 281.95 727.44
-3 -9 7 32025.81 2305.05
3 -9 -7 30453.63 2584.65
3 9 -7 30783.37 3941.57
-3 -9 6 39943.86 2614.37
3 -9 -6 40105.41 2313.76
3 9 -6 40068.34 2457.39
-3 -9 5 121959 2890.33
3 -9 -5 115415.1 2821.04
3 9 -5 121899.5 3484.02
-3 -9 4 10929.55 1090.51
3 -9 -4 12057.54 1479.37
-3 9 4 10837.14 749.28
3 9 -4 10684.63 1226.32
-3 -9 3 8555.12 1232.89
3 -9 -3 8802.53 2244.79
-3 9 3 7712.16 714.09
3 9 -3 9439.05 2476.33
3 -9 -2 22436.91 2195.5
3 9 -2 21245.35 965.48
-3 9 2 21711.38 1332.54
3 9 -2 21347.55 2754.78
3 -9 -1 354542.6 3661.87
3 9 -1 329260.7 9078.44
3 9 -1 336399.3 9255.22
3 9 -1 363222 6991.15
-3 9 1 340217.9 9756.83
3 -9 0 10897.15 2011
3 9 0 12454.52 1563.05
3 -9 1 7507.86 1104.18
3 9 1 8148.05 1211.93
3 -9 2 1447.9 784.02
3 9 2 1404.67 973.4
3 -9 3 3685.18 1724.73
3 9 3 2808.99 1402.36
3 -9 4 21349.7 1646.56
3 9 4 19623.98 3190.07
3 -9 5 337.62 870.81
3 9 5 401.29 402.7
3 -9 6 6812.23 3750.63
3 9 6 6441.99 2848.98
3 9 7 57168.01 5304.74
3 9 8 27314.02 4061.14
3 -9 9 3040.27 1157.48
3 9 9 1180.05 884.28
3 -9 10 3672.07 1230.88
3 9 10 2282.21 1675.57
3 -9 11 1254.32 1508.69
3 9 11 144.33 577.21
3 -9 12 306.87 1091.57
3 9 12 283.22 449.56
-3 -10 13 10494.68 3123.31
-3 -10 12 474.19 728.14
-3 -10 11 55345.53 3434.03
-3 -10 10 37726.48 2498.41
-3 -10 9 25000.27 1943.66
3 -10 -9 25450.27 1885.98
-3 -10 8 396.72 488.54
3 -10 -8 197.95 546.57
3 10 -8 504.17 956.98
-3 -10 7 -85.51 454.91
3 -10 -7 -20.11 274.81
3 10 -7 293.63 862.43
-3 -10 6 1830.57 895.48
3 -10 -6 1709.57 568.03
3 10 -6 2372.34 1479.52
-3 -10 5 10465.55 1001.45
3 -10 -5 11066.98 1841.65
3 10 -5 11476.61 1701.36
-3 -10 4 59.01 264.75
3 -10 -4 308.45 412.62
3 10 -4 332.31 633.49
3 -10 -3 163286.8 7352.76
-3 10 3 158895.9 7037.59
3 10 -3 172242.8 9297.21
3 -10 -2 5222.11 900.09
3 10 -2 7211.07 3807.31
-3 10 2 6390.19 965.2
3 -10 -1 14520.99 1714.98
3 10 -1 16331 1820.81
-3 10 1 14965.48 897.31
3 -10 0 85.64 513.78
3 10 0 176.17 551.12
-3 10 0 497.59 392.89
3 -10 1 63594.5 3547.99
3 10 1 69214.22 4015.39
3 -10 2 98.84 385.84
3 10 2 -7.33 757.98
3 -10 3 2319.5 1582.41
3 10 3 2873.06 1527.64
3 -10 4 3788.36 2419.9
3 10 4 4996.41 2841.83
3 -10 5 22117.18 2440.59
3 10 5 21499.49 1959.58
3 -10 6 -26.4 889.59
3 -10 7 2809.26 1320.32
3 10 7 1994.62 1690.58
3 -10 8 1375.32 1188.32
3 -10 9 4640.81 1305.58
3 10 9 2985.99 1295.82
3 -10 10 3896.26 3876.03
3 10 10 3529.37 2900.99
3 -10 11 526.5 1275.29
3 10 11 184.35 550.04
-3 -11 11 7209.51 3268.41
-3 -11 10 3272.67 2590.32
3 11 -10 4200 1675.76
-3 -11 9 8134.63 2758.63
3 11 -9 10336.84 1298.62
-3 -11 8 107885.8 3626.07
3 11 -8 111260.4 3626.96
-3 -11 7 38736.34 1757.81
3 11 -7 38619.16 3086.55
3 11 -6 11155.16 1391.05
3 -11 -5 15911.7 1453.55
3 11 -5 15792.37 1532.18
3 -11 -4 7953.78 1128.25
3 11 -4 9113.19 1175.02
3 -11 -3 8064.78 1569.28
3 11 -3 10049.51 1874.02
3 -11 -2 4602.07 1340.7
3 11 -2 5179.13 1980.51
3 -11 -1 59186.73 2762.69
3 11 -1 64523.32 3276.21
-3 11 1 61639.12 2672.36
3 -11 0 5432.72 1011.1
3 11 0 5939.58 1119.54
-3 11 0 5104.29 1484.69
3 -11 1 10749.6 1645.86
3 11 1 12626.51 2954.3
-3 11 -1 10955.52 827.26
3 -11 2 19546.4 3544.54
3 11 2 22156.64 1728.16
3 -11 3 250.19 847.88
3 11 3 695.05 937.04
3 -11 4 3294.26 1059.59
3 11 4 2251.22 1737.64
3 -11 5 1245.16 935.08
3 11 5 1487.98 1127.46
3 -11 6 40612.84 2638.1
3 11 6 37147.31 2212.79
3 -11 7 2076.34 1633.64
3 11 7 1456.6 984.29
3 -11 8 28021.56 2870.86
3 11 8 26718.48 2380.39
3 -11 9 1156.85 1229.6
3 11 9 933.88 795.35
3 -11 10 512.47 774.37
3 12 -10 52553.79 3309.9
3 12 -9 1456.92 998.47
3 12 -8 319.09 476.88
3 12 -7 298.18 698.91
3 12 -6 8873.18 1103.19
3 12 -5 10808.9 1362.71
3 12 -4 4855.4 3000.08
3 12 -3 3846.84 3101.05
3 12 -2 2092.68 2053.92
3 -12 -1 6032.11 2069.17
3 12 -1 8563.85 1847.57
3 -12 0 1541.08 1131.47
3 12 0 1502.38 1432.68
3 -12 1 2941.31 1875.67
3 12 1 3686.77 2071.54
-3 12 -1 2003.53 1494.92
3 -12 2 373.82 816.41
3 12 2 378.45 792.82
-3 12 -2 66.3 394.34
3 -12 3 57130.03 2475.67
3 12 3 59890.59 2922.84
3 -12 4 14966.78 3716.12
3 12 4 19131.28 1763.98
3 -12 5 1122.36 1433.84
3 12 5 1634.78 1735.65
3 -12 6 24188.84 1924.73
3 12 6 23313.49 2123.42
3 -12 7 174.9 348.93
3 12 7 -93.67 699.95
3 -12 8 2674.05 2331.21
3 13 -7 3282.54 1093.65
3 13 -6 4174.07 1097.76
3 13 -5 10660.67 1236.03
3 13 -4 135.38 397.96
3 13 -3 280.24 388.75
3 13 -2 461.53 677.08
3 13 -1 15483.78 2076.06
3 13 0 2143.81 1462.17
3 13 1 53254.23 2885.81
3 13 2 38.75 578.85
3 13 3 723.63 1448.44
-3 13 -3 870.21 791.14
3 13 4 174.56 473.49
3 -13 5 18022.37 1620.97
3 13 5 15932.82 4926.92
3 -13 6 142.91 381.36
3 14 -3 7692.32 1104.26
3 14 -2 5264.36 1391.34
3 14 -1 3926.17 2606.3
3 14 0 5876.72 1063.3
3 14 1 1329.02 1290.66
4 0 -18 54883.7 3425.96
4 0 -17 901.16 1003.07
4 0 -16 2567.78 2495.28
4 0 -15 145.86 714.54
4 0 -14 12134.48 3742.86
4 0 -13 160.13 928.79
4 0 -12 473993.8 8034.73
4 0 -11 171.54 554.03
4 0 -10 14157.95 1308.79
4 0 -9 116.9 766.81
4 0 -8 1045361 5988.46
4 0 -7 -95.73 717.06
4 0 -6 50537.39 2005.62
4 0 -5 147.9 291.15
4 0 -5 -2.47 327.4
-4 0 4 89304.64 1859.27
4 0 -4 99050.96 1746
-4 0 3 -191.4 395.69
4 0 -3 127.7 280.89
-4 0 3 46.72 156.99
-4 0 2 497954.4 6246.47
4 0 -2 491537.7 5542.16
-4 0 2 490350.9 5537.6
4 0 -1 486.95 677.72
-4 0 1 41.12 332.27
4 0 -1 463.63 620.31
-4 0 1 783.1 509.05
4 0 0 361291.2 4707.38
-4 0 0 361127.6 4583.78
4 0 0 344814.6 4341.12
-4 0 0 352517.5 4622.64
4 0 1 209.82 363.02
-4 0 -1 19.82 418.38
4 0 1 -289.5 596.57
-4 0 -1 94.8 201.36
4 0 2 403176.7 6088.88
-4 0 -2 435421.6 2964.76
4 0 2 408547.9 7355.65
-4 0 -2 433485.9 3533.78
4 0 3 -10.15 562.35
-4 0 -3 15.37 194.6
4 0 3 -354.17 663.78
4 0 4 188166.4 5759.12
4 0 4 193434.7 5972.77
4 0 5 308.91 621.09
4 0 5 -150.75 557.29
4 0 6 74937.25 2691.15
4 0 6 80434.29 2968.54
4 0 7 -229.64 701.66
4 0 8 131595 5006.79
4 0 9 -62.82 851.03
4 0 10 3014.23 1227.3
4 0 11 87.67 891.1
4 0 12 1676.25 1352.89
4 0 13 422.97 553.81
4 0 14 416.56 751.5
4 0 15 -342.75 856.27
4 1 -17 36623.54 2700.01
4 -1 -17 34823.38 2331.93
4 1 -16 25809.09 2135.76
4 -1 -16 26371.92 2178.63
4 -1 -15 481.34 932.97
4 1 -15 -201.34 1147.11
4 1 -14 21475.82 1956
4 -1 -14 23724.34 2009.85
4 1 -13 57912.75 3488.41
4 -1 -13 55431.98 3349.29
4 1 -12 2611.9 1885.23
4 -1 -12 3514.29 1085.65
4 -1 -11 547.08 834.59
4 1 -11 -15.49 876.28
4 -1 -10 476112.3 16305.46
4 1 -10 480163.9 5895.94
4 -1 -9 1318.32 620.65
4 1 -9 1005.86 914.21
4 -1 -8 103694.1 3091.91
4 1 -8 104335.8 3446.36
4 -1 -7 28556.48 1423.8
4 1 -7 29610.41 1463.34
4 -1 -6 280404.5 8186.87
4 -1 -5 26276.12 1565.84
4 1 -5 24711.24 1532.17
4 -1 -5 25448.32 1352.03
4 1 -5 25940.18 1432.55
4 -1 -4 337805.6 5434.36
4 1 -4 330393.9 5195.74
-4 -1 4 301496.7 4589.14
4 -1 -4 315763.9 4425.14
4 1 -4 326884 4782.41
4 1 -3 425325.6 6426.19
-4 1 3 386921.4 5684.9
-4 -1 3 384888.8 5554.61
4 -1 -3 390370.8 5391.3
4 1 -3 427331.7 6053.88
-4 -1 3 388300.7 5504.35
-4 1 3 401549.6 5811.14
4 -1 -2 115616.6 2191.17
4 1 -2 109654.1 2352.19
-4 1 2 103696.7 2356.39
-4 -1 2 100214.9 1782.81
4 -1 -2 108401.6 1664.08
4 1 -2 108514.2 2027.31
-4 1 2 103574.9 1831.46
-4 -1 2 103409.7 1737.16
4 -1 -1 29630.52 1406.78
4 1 -1 31402.55 1129.02
-4 1 1 29602.07 1018.82
-4 -1 1 27941.32 814.34
4 -1 -1 31015.23 1013.9
-4 1 1 31298.12 1036.71
4 1 -1 30493.55 1756.84
-4 -1 1 29393.79 873.5
4 1 0 179710.1 3092.54
-4 1 0 184734.7 3372.4
-4 -1 0 170937.2 2816.3
4 -1 0 172022.6 3429.4
4 1 0 185069 3728.17
-4 1 0 188233.7 3203.05
-4 -1 0 180849.3 3041.67
-4 1 -1 111803.7 2299.89
-4 -1 -1 109665.7 2502.95
4 -1 1 101496.5 2628.56
-4 1 -1 105764.1 2349.45
4 1 1 103553.4 2425.71
4 -1 2 292771.8 4878.2
4 1 2 305149.3 4717.92
4 -1 2 287414.9 6177.33
4 1 2 296835.6 5777.18
-4 1 -2 305681.3 4919.46
4 -1 3 1195.25 1026.77
4 1 3 1833.9 884.5
-4 -1 -3 1708.91 898.27
4 -1 3 1505.88 865.09
4 1 3 1940.55 1163.18
4 1 4 23430.59 1045.84
4 -1 4 22188.38 1256.41
4 -1 4 22209.64 1131.95
4 1 4 21786.36 2359.65
4 -1 5 4377.48 860.97
4 1 5 5791.18 676.13
4 -1 5 5238.44 812.41
4 1 5 5988.82 3337.73
4 1 6 4447.35 738.43
4 -1 6 5514.42 2946.61
4 1 6 4647.94 1288.63
4 1 7 45910.31 1983.82
4 -1 7 44445.73 2504.64
4 1 7 43757.6 2587.53
4 1 8 332.02 523.55
4 -1 8 39.19 588.62
4 1 8 -63.54 929.96
4 -1 9 2684.91 1218.59
4 1 9 2161.92 1200.39
4 1 10 31367 3779.84
4 -1 10 28728.06 1847.44
4 1 11 57391.11 4305.19
4 -1 11 61339.99 3533.64
4 -1 12 190.47 464.39
4 1 12 -348.48 838.19
4 1 13 2707.07 1510.93
4 -1 13 2410.95 1817.01
4 -1 14 2509.16 2484.55
4 1 14 2425.77 1679.12
4 1 15 4346.64 3335.17
4 -1 15 4567.39 3508.4
4 -2 -17 8590.02 2702.64
4 2 -17 5936.66 5074.38
4 -2 -16 1637.38 1203.51
4 2 -16 1572.37 1586.39
4 -2 -15 91781.17 4698.56
4 2 -15 102106.7 5467.39
4 -2 -14 34466.23 4229.87
4 2 -14 37228.11 2582.7
4 -2 -13 5620.46 2276.61
4 2 -13 5531.99 1634.12
4 -2 -12 44572.97 2088.65
4 2 -12 47875.69 2297.16
4 -2 -11 29934.8 1714.66
4 2 -11 33636.49 2340.73
4 -2 -10 11472.38 1131.74
4 2 -10 10884.06 1367.43
4 -2 -9 2943.82 862.8
4 2 -9 2839.56 959.32
4 -2 -8 126604.7 3633.94
4 2 -8 127896.3 3781.46
4 -2 -7 24443.48 2110.41
4 2 -7 24180.22 1456.92
4 -2 -6 98044.59 3407.87
4 2 -6 96671.52 3234.91
4 -2 -6 88864.42 2582.54
4 -2 -5 268281.2 4706.38
4 2 -5 259351.9 4617.06
4 -2 -5 246260.7 3436.98
4 2 -5 262408 4751.86
4 2 -4 2148.45 900.34
4 -2 -4 2306.29 1620.3
4 2 -4 2148.71 1303.73
4 -2 -4 2404.6 783.71
4 2 -4 2899.31 1592.88
4 -2 -3 17473.77 1326.83
4 2 -3 16360.02 1023
-4 2 3 15230.45 1011.8
-4 -2 3 14245.16 880.82
4 -2 -3 15755.97 920.26
4 2 -3 15902 1060.93
4 -2 -2 185148.1 3901.52
4 2 -2 176326.5 3143.86
-4 2 2 169470.4 3017.38
-4 -2 2 178365.3 2835.18
4 -2 -2 184916.5 3234.43
4 2 -2 175053.9 3301.91
-4 -2 2 170981.9 2793.37
-4 -2 1 923388.1 3550.6
4 2 -1 944832.1 4218.17
4 -2 0 180658.6 3596.59
4 2 0 194938.6 3180.59
-4 2 0 198964.1 3528.67
-4 -2 0 179258.9 2942.31
4 -2 0 192219.6 3381.73
-4 2 0 195184.3 3105.96
4 2 0 191494.7 3670.38
4 -2 1 30462.6 1781.88
4 2 1 27430.2 1733.38
-4 -2 -1 36367.13 1103.65
4 -2 1 28375.71 1608.48
-4 2 -1 33432.17 959.55
4 2 1 33566.38 1340.67
4 -2 2 20073.29 2386.54
4 2 2 21318.92 1256.14
-4 -2 -2 22332.38 1487.25
4 -2 2 22083.31 1420.74
-4 2 -2 20879.73 1249.35
4 2 2 23514.15 1655.52
4 -2 3 22885.31 1106.48
4 2 3 23916.14 900.3
-4 -2 -3 23502.91 998.56
4 2 3 23288.73 1086.69
4 2 4 26541.65 1242.12
4 -2 4 26287.93 1221.96
-4 -2 -4 27829.38 1306.6
4 2 4 28125.85 3155.54
4 2 5 47616.87 1613.69
4 -2 5 46942.9 2340.3
4 2 5 45996.93 2059.67
4 2 6 97767.03 4048.91
4 -2 6 106803.5 3551.18
4 2 6 109342.1 4159.62
4 2 7 15468.7 1054.46
4 -2 7 17561.63 1393.66
4 2 7 17751.99 2600.71
4 2 8 3196.87 1292.93
4 -2 8 3779.27 2018.01
4 2 8 3372.98 2081.42
4 2 9 167829.8 5643.87
4 -2 9 172422 6283.05
4 2 9 187196.3 6648.5
4 2 10 15171.84 1213.03
4 -2 10 14281.26 1662.82
4 2 11 1681.56 837.67
4 -2 11 1985.4 1473.44
4 2 12 7956.17 2612.34
4 -2 12 7372.4 4600.87
4 2 13 46082.8 2392.49
4 -2 13 40504.17 2705.08
4 2 14 365.26 459.88
4 -2 14 521.36 558.6
4 2 15 1038.61 1352.43
4 -2 15 1061.62 977.87
4 -3 -17 33682.59 2027.02
4 3 -17 40308.24 2633.86
4 3 -16 26823.57 2740.95
4 -3 -15 30415.26 2305.9
4 3 -15 32772.06 2160.64
4 -3 -14 4771.83 2696.79
-4 -3 13 11926.94 2433.32
4 -3 -13 12185.44 1317.71
-4 -3 12 142278.2 7781.5
4 -3 -12 147852.6 7798.97
-4 -3 11 2736.79 1267.57
4 -3 -11 1898.4 713.98
-4 -3 10 3944.99 2640.06
4 -3 -10 5471.1 1042.98
4 -3 -10 3492.02 1014.08
4 -3 -9 5524.89 2439.97
4 -3 -9 3858.93 925.04
4 -3 -8 47577.2 2014.87
4 3 -8 48425.53 2122.91
4 -3 -8 43929.81 1481.92
4 -3 -7 17481.96 1385.13
4 3 -7 18415.41 1191.18
4 -3 -6 1139.05 759.59
4 3 -6 802.87 478.88
4 -3 -6 885.94 246.19
4 -3 -5 54551.55 2174.76
4 3 -5 56280.34 2095.01
4 -3 -5 47320.39 1353.26
4 3 -5 55643.21 2113.33
4 3 -4 378538.1 11014.39
4 -3 -4 397583 11200.28
4 3 -4 384799.2 11091.88
4 -3 -4 357028.4 9671.18
4 3 -4 399916.7 11556.2
4 3 -3 176489 3347.08
4 -3 -3 179144.6 3856.46
4 3 -3 178387.5 3052.15
4 -3 -3 161001.6 2306.15
4 3 -3 175233.6 3271.78
4 -3 -2 109490.1 2527.93
4 3 -2 107940.6 1870.56
-4 -3 2 109365.7 1919.52
4 -3 -2 110664.6 2048.2
4 3 -2 112986 2912.86
4 -3 -1 462.93 613.84
4 3 -1 -15.15 226
-4 -3 1 304.45 239.97
4 3 -1 426.01 627.39
4 -3 0 8095.88 2327.78
4 3 0 8084.73 743.85
-4 -3 0 7713.05 617.07
-4 3 0 8155.69 1166.04
4 3 0 8439.26 963.96
4 -3 1 171913.9 3364.62
4 3 1 162298.1 2806.46
-4 -3 -1 178675.5 2736.17
-4 3 -1 178231.6 3139.89
4 3 1 171207.8 3282.04
4 3 2 48422.53 1648.09
4 -3 2 44988.13 2135.37
-4 -3 -2 48715.37 1643.56
-4 3 -2 48390.68 2183.19
4 3 2 46884.14 1981.33
4 3 3 8355.93 515.11
4 -3 3 8915.44 934.63
-4 -3 -3 9984.16 649.38
4 3 3 8410.34 941.98
4 3 4 346660.3 7603.1
4 3 4 350147.5 8378.52
4 3 5 1075.06 430.21
4 -3 5 677.57 822.26
-4 -3 -5 750.75 487.07
4 3 5 739.41 736.31
4 3 6 30678.3 2123.81
4 -3 6 30139.74 1844.63
4 3 6 26436.69 1626.63
4 3 7 176409.9 6715.44
4 -3 7 170823.5 6353.94
4 3 7 174424.2 7193.98
4 3 8 135891.3 5286.02
4 -3 8 139000.4 5829.27
4 3 8 134592.6 5653.98
4 3 9 46604.88 1844.61
4 -3 9 45812.38 2435.18
4 3 9 50494.6 4395.04
4 3 10 5363.11 2067.46
4 -3 10 6246.51 4750.38
4 3 10 6135.61 4277.3
4 3 11 38172.38 3426.04
4 -3 11 38015.12 5087.96
4 3 12 4484.18 2887.22
4 -3 12 3676.11 3321.88
4 3 13 2485.02 1110.08
4 -3 13 2818.01 1807.25
4 3 14 11748.08 1337.56
4 -3 14 14042 1633.04
4 3 15 1864.58 1591.35
4 -3 15 1792.45 1732.97
4 -4 -17 920.19 753.58
4 4 -17 1256.18 930.47
4 -4 -16 1739.81 1392.26
-4 -4 15 -120.68 696.57
4 -4 -15 511.54 459.42
-4 -4 14 92626.94 5215.06
4 -4 -14 85400.37 6196.54
-4 -4 13 13601.4 3360.28
-4 -4 12 17135.28 2139.35
4 -4 -12 17021.77 1811.88
-4 -4 11 3592.9 1869.26
4 -4 -11 3104.06 950.35
-4 -4 10 19327.36 1730.16
4 -4 -10 19838.06 1695.22
4 -4 -10 20968.6 810.17
-4 -4 9 272.1 508.16
4 -4 -9 90.45 613.34
4 -4 -9 296.14 252.65
-4 -4 8 62349.01 3105.4
4 -4 -8 64554.25 2397.42
4 -4 -8 60833.38 2096.43
4 -4 -7 6387.82 870.95
4 4 -7 6269.63 984.11
4 -4 -7 5454.31 341.07
4 -4 -7 5645.52 197.9
4 -4 -6 151433.6 3875.23
4 4 -6 149990.5 4209.71
4 -4 -5 3774.78 1793.73
4 4 -5 3158.54 903.89
4 4 -5 3522.7 2251.67
4 4 -4 16640.34 1724.2
4 -4 -4 15571.46 1073.74
4 4 -4 16281.95 1232.45
4 4 -4 17767.28 926.9
4 4 -3 8565.18 949.17
4 -4 -3 9487.14 1247.54
4 4 -3 8688.26 867.96
-4 4 3 8162.6 201.18
4 4 -3 9240.43 801.16
4 4 -2 35267.52 1354.18
4 -4 -2 34357.43 1687.12
4 4 -2 35033.44 1287.65
-4 4 2 34154.32 1102
4 4 -2 36986.69 1579.19
4 -4 -1 6122.19 1479.52
4 4 -1 6945.65 751.03
4 4 -1 6513.94 1846.97
4 -4 0 46084.87 2044.23
4 4 0 55538.35 1982.37
-4 -4 0 56441.77 1710.25
-4 4 0 58966.06 2091.96
4 4 0 57275.67 2302.82
4 -4 1 4605.2 1215.08
4 4 1 4670.67 542.78
-4 -4 -1 4283.16 273.95
-4 4 -1 4603.32 1033
4 4 1 4659.44 1208.08
4 4 2 319846.3 8789.92
4 -4 2 329113.3 9554.88
-4 -4 -2 325782.4 8941.83
4 4 2 341353.1 9836.53
4 4 3 24133.95 1113.75
4 -4 3 22591.09 1348.67
-4 -4 -3 24314 1223.99
4 4 3 22542.06 1399.69
4 4 4 32929.78 956.62
4 -4 4 31210.28 1623.28
-4 -4 -4 32701.56 923.92
4 4 4 30743.97 1747.16
4 4 5 54598.48 2069.48
4 -4 5 57398.17 2542.37
-4 -4 -5 58970.07 1833.14
4 4 5 53090.57 2756.63
4 -4 6 455790 15429.43
4 4 6 452506.9 15909.44
4 4 7 6774.34 724.95
4 -4 7 5529.38 1649.09
4 4 7 6540.15 1952.9
4 4 8 579.68 391.12
4 -4 8 238.71 1182.46
4 4 8 -56.08 672.88
4 4 9 11591.77 1082.54
4 -4 9 11651.52 3616.29
4 4 9 9507.13 3166.08
4 4 10 1792.36 1170.77
4 -4 10 2216.56 1682.92
4 4 10 2315.88 1354.11
4 4 11 55024.05 3595.69
4 -4 11 48786.01 3013.76
4 4 12 13803.53 1139.55
4 -4 12 12508.78 1701.51
4 4 13 16721.74 1697.32
4 -4 13 16029.28 1803.85
4 4 14 3983.81 2559.43
4 -4 14 5223.28 3372.91
4 4 15 7448.67 1124.7
4 -4 15 6795.01 3487.34
-4 -5 16 2616.48 2461.56
4 -5 -16 2857.33 1453.03
-4 -5 15 2030.8 1551.78
4 -5 -15 1754.13 1836.13
-4 -5 14 2018.84 1151.24
4 -5 -14 1478.97 985.85
-4 -5 13 43349.65 2910.12
4 -5 -13 38475.05 3641.04
-4 -5 12 22715.93 4023.7
4 -5 -12 26513.87 3669.47
-4 -5 11 4771.64 2594.83
4 -5 -11 4304.45 1379.07
-4 -5 10 4063.5 2200.03
-4 -5 9 3323.41 1856.37
4 -5 -9 3541.68 2422.22
4 -5 -9 2338.38 450.4
-4 -5 8 8463.27 1036.15
4 -5 -8 9756.01 2337.08
-4 -5 7 15081.98 1103.05
4 -5 -7 15477.98 1136.38
4 -5 -6 21721.93 1529.53
4 5 -6 19938.29 1070.09
4 5 -6 19048.31 1026.56
4 -5 -5 94583.95 2702.94
4 5 -5 97893.76 2660.92
4 5 -5 96907.26 3361.55
4 5 -4 37019.27 1730.42
4 -5 -4 35631.55 1570.66
4 5 -4 37762.48 1311.39
4 5 -4 40158.39 1534.02
4 5 -3 270530.6 5951.17
4 -5 -3 264936.3 6206.69
4 5 -3 273348.8 5915.95
4 5 -3 266444.5 6921.93
4 -5 -2 23467.21 2387.91
4 5 -2 23461.89 704.42
-4 5 2 22157.74 527.85
4 5 -2 24412.82 1291.1
4 -5 -1 3171.7 2157.44
4 5 -1 3245.51 352.41
4 5 -1 2901.19 1973.77
4 5 0 975.53 485.17
4 -5 0 857.62 746.17
4 5 0 749.22 389.9
-4 5 0 997.77 427.5
4 5 0 1131.42 682.76
4 5 1 23573.02 824.48
4 -5 1 23446.2 1646.84
-4 5 -1 23846.09 2189.07
4 5 1 24595.42 1486.83
4 5 2 23935.08 817.41
4 -5 2 21923.92 1320.64
-4 -5 -2 24815.28 780.73
4 5 2 23487.28 1490.72
4 5 3 161390.9 3493.08
4 -5 3 167116.5 4664.09
-4 -5 -3 162134.7 3478.83
4 5 3 164665.1 5658.11
4 5 4 155396.5 4083.49
4 -5 4 164813.8 5196.61
-4 -5 -4 165492.7 4312.92
4 5 4 163185.4 5731.92
4 5 5 11610.12 757.87
4 -5 5 11274.31 1199.51
-4 -5 -5 12780.54 642.43
4 5 5 11334.83 1683.8
4 5 6 4190.98 735.31
4 -5 6 4132.96 2473.21
-4 -5 -6 3613.16 516.71
4 5 6 4266.03 2918.56
4 5 7 3458.48 1171.29
4 -5 7 3439.15 1331.03
4 5 7 3404 1996.68
4 5 8 60045.67 2016.12
4 -5 8 59441.37 2777.02
4 5 8 60127.42 3809.76
4 5 9 45703.25 3172.99
4 -5 9 43545.58 3443.18
4 5 9 45694.39 3029.65
4 5 10 2537.23 1531.48
4 -5 10 3773.95 2037.15
4 5 10 2116.75 1626.72
4 5 11 60353.02 2409.19
4 -5 11 58675.89 3225.74
4 5 11 64795.17 3136.19
4 5 12 2914.68 1432.04
4 -5 12 3625.53 3202.8
4 5 13 72322.45 3492.69
4 -5 13 74924.72 4719.35
4 -5 14 3203.33 2682.24
-4 -6 16 888.22 898.87
4 -6 -16 726.31 632.48
-4 -6 15 21276.35 1824.99
4 -6 -15 21894.9 2603.39
-4 -6 14 -125.02 818.78
4 -6 -14 273.27 649.93
-4 -6 13 18970.81 3598.78
4 -6 -13 19475.68 1768.76
-4 -6 12 19245.57 3540.57
4 -6 -12 19878.92 2946.4
4 -6 -11 69378.57 3136.28
4 -6 -10 1241.98 718.41
4 -6 -9 5193.32 1222.72
-4 -6 8 22873.59 1281.49
4 -6 -8 27802.57 2371.94
-4 -6 7 4533.35 629.82
4 -6 -6 1910 1022.53
4 6 -6 1570.94 823.62
4 -6 -5 253009.4 8162.9
4 6 -5 252454.6 7181.49
4 6 -5 230378.4 7334.88
4 6 -4 390.63 233.07
4 -6 -4 383.81 622.6
4 6 -4 367.74 357.64
4 6 -4 516.41 793.93
4 6 -3 70836.32 2348.78
4 -6 -3 72338.59 2683.66
4 6 -3 74524.64 2387.39
-4 6 3 66343.06 1705.29
-4 6 3 62254.64 1610.58
4 6 -3 77143.91 2915.37
4 -6 -2 4517.81 2034.29
4 6 -2 3573.33 878.46
-4 6 2 2840.15 618.27
4 6 -2 3607.24 2074.24
4 6 -1 91995.88 2103.05
4 -6 -1 93587.71 3694.85
4 6 -1 88978.12 2015.51
4 6 -1 96774.39 3132.65
4 6 0 1930.41 283.08
4 -6 0 2849.12 1707.4
4 6 0 2404.16 533.77
-4 6 0 2293.83 1053.7
4 6 0 2419.71 1591.6
4 -6 1 42857.41 1951.08
-4 6 -1 42281.19 1617.76
4 6 1 45343.76 2034.72
4 -6 2 -72.98 699.8
4 6 2 12.07 799.71
4 -6 3 1060.81 840.28
4 6 3 1375.05 921.92
4 6 4 558.47 243.73
4 -6 4 854.81 692.27
-4 -6 -4 516.93 240.47
4 6 4 1141.17 842.8
4 6 5 20776.33 1038.06
4 -6 5 21104.11 3602.99
-4 -6 -5 20977.84 984.48
4 6 5 20885.63 1553.24
4 6 6 493.92 309.77
4 -6 6 1044.32 760.76
-4 -6 -6 640.43 426.74
4 6 6 695.1 880.86
4 6 7 4700.75 1381.42
4 -6 7 5659.26 1321.43
4 6 7 4729.01 2360.39
4 6 8 18256.05 1054.49
4 -6 8 20532.02 3036.82
4 6 8 18867.07 1634.82
4 6 9 26360.42 1374.43
4 -6 9 27312.39 4664.25
4 6 9 27885.58 3133.09
4 6 10 1345.53 799.81
4 -6 10 1587.64 1142.89
4 6 10 1176.22 1092.9
4 -6 11 64037.16 3223.92
4 6 11 59251.18 2807
4 -6 12 8303.18 4436.68
4 -6 13 74280.83 4287.22
4 -6 14 1515.69 1598.78
-4 -7 15 6913.91 4208.32
4 -7 -15 6476.12 1847.53
-4 -7 14 230.6 465.83
4 -7 -14 1381.18 1043.29
-4 -7 13 23076.3 3663.73
4 -7 -13 26338.43 2679.45
-4 -7 12 11724.98 2685.37
4 -7 -12 13072.24 2109.32
-4 -7 11 9400.16 2622.4
4 -7 -11 10250.38 1595.07
-4 -7 10 128308.7 5654.9
4 -7 -10 150314.3 5273.74
-4 -7 9 5202.3 3081.16
4 -7 -9 4991.64 877.85
-4 -7 8 3628.99 1602.65
4 -7 -8 3057.49 1446.18
-4 -7 7 16199.97 2615.33
4 -7 -7 18332.77 2661.33
4 7 -7 14954.05 1237.62
-4 -7 6 86822.78 3158.48
4 -7 -6 84646.24 3139.47
4 7 -6 83292.81 3388.33
4 -7 -5 18792.25 1299.24
4 7 -5 19518.93 1349.14
4 7 -5 19445.76 1509.52
4 7 -4 345.83 277.48
4 -7 -4 731.38 496.52
4 7 -4 173.19 261.67
4 7 -4 167.2 336.5
4 7 -3 49636.9 2292.23
-4 7 3 46653.23 1581.2
-4 7 3 41286.41 1439.1
4 7 -3 53801.21 2866.52
4 7 -2 6787.41 719.89
4 -7 -2 6650.98 937.97
4 7 -2 7646.9 658.37
-4 7 2 7079.95 538.13
4 7 -2 8398.37 1133.22
4 7 -1 437.68 195.53
4 -7 -1 328.14 439.97
4 7 -1 534.99 255.58
4 7 -1 232.25 730.03
4 -7 0 10762.93 1134.64
-4 7 0 9462.08 1623.96
4 7 0 10479.86 1799.53
4 -7 1 20733.51 2768.92
4 7 1 17413.94 1464.55
4 -7 2 3254.12 1233.96
4 7 2 2641.35 1450.88
4 -7 3 69077.85 2842.66
4 7 3 73550.83 3516.5
4 -7 4 109043.5 3947.63
4 7 4 109174 5176.38
4 -7 5 18572.58 1463.61
4 7 5 18506.5 1741.98
4 -7 6 30593.31 1959.09
4 7 6 28933.78 2265.53
4 -7 7 24242.88 2430.73
4 7 7 23897.69 2614.4
4 -7 8 46997.11 2711.38
4 7 8 46319.72 3194.47
4 -7 9 55893.14 2881.44
4 7 9 59518.32 2870.31
4 -7 10 33729.09 2628.47
4 7 10 32823.46 2618.26
4 -7 11 3068.94 1549.88
4 7 11 1892.15 1710.09
4 -7 12 -60.42 1128.83
4 7 12 234.97 515.68
4 -7 13 52197.07 3545.02
-4 -8 14 6707.71 2272.97
4 -8 -14 5715.33 2902.43
-4 -8 13 3414.75 2219.36
4 -8 -13 2106.59 2480.01
-4 -8 12 10892.35 2406.18
4 -8 -12 12856.93 4169.12
-4 -8 11 2726.77 1133.07
4 -8 -11 2058.85 903.76
-4 -8 10 3125.03 1377.5
4 -8 -10 4497.8 999.3
-4 -8 9 7432.41 1316.62
4 -8 -9 6544.15 1510.89
-4 -8 8 120740.6 6335.14
4 -8 -8 129084 6074.11
4 8 -8 120984.1 5918.54
-4 -8 7 2888.5 2139.3
4 -8 -7 4168.46 827.87
4 8 -7 4632.28 2772.45
-4 -8 6 3401.04 1787.21
4 -8 -6 3624.71 756.08
4 8 -6 3768.53 1905.99
4 -8 -5 12994.25 2233.6
4 8 -5 11630.71 925.54
4 8 -5 13182.96 1469.17
4 8 -4 13783.74 1797.16
4 -8 -4 14280.24 1595.77
4 8 -4 15082.83 825.84
4 8 -4 13503.21 1887.34
4 -8 -3 10195.59 1286.29
4 8 -3 9267.8 609.83
-4 8 3 8334.18 398.32
-4 8 3 7771.28 631.63
4 8 -3 10054.41 1249.9
4 8 -2 58.8 141.49
4 -8 -2 -19.57 543.34
4 8 -2 227.92 133.32
-4 8 2 197.87 203.34
4 8 -2 87.74 841.87
-4 8 2 101.29 187.95
4 -8 -1 132886.7 4377.68
4 8 -1 142551.2 5138.92
4 8 0 14647.26 1978.47
4 8 1 32398.82 2444.16
4 -8 2 53542.27 2621.1
4 8 2 54675.25 3648.21
4 -8 3 27038.68 3637.06
4 8 3 31753.27 1941.23
4 -8 4 3864.91 1066.94
4 8 4 4337.49 3355.8
4 -8 5 33292.73 2590.45
4 8 5 34940.49 2030.48
4 -8 6 114375 4594.78
4 8 6 108001.6 4858.93
4 -8 7 2502.59 1196.2
4 8 7 2642.6 1623.51
4 -8 8 39312.72 3931.19
4 8 8 39294.22 3473.85
4 -8 9 69844.74 3874.93
4 8 9 67258.38 3822.78
4 -8 10 8184.1 4312.83
4 8 10 8904.35 2764.91
4 -8 11 17121.45 1836.32
4 8 11 13488.45 3684.96
4 -8 12 -305.93 981.57
4 8 12 53.93 252.8
-4 -9 14 1417.41 1171.46
-4 -9 13 1418.82 1215.75
4 -9 -13 1051.87 968.45
-4 -9 12 2753.78 1904.4
4 -9 -12 2143.58 2189.21
-4 -9 11 525.05 831.93
4 -9 -11 852.75 618.97
-4 -9 10 119.57 392.6
4 -9 -10 -225.47 681.59
-4 -9 9 6409.06 1295.12
4 -9 -9 7583.57 2999.04
4 9 -9 6842.43 1429.63
-4 -9 8 1012.92 745.09
4 -9 -8 532.15 785.9
4 9 -8 982.47 956.64
-4 -9 7 1635.74 1649.43
4 -9 -7 2493.73 770.56
4 9 -7 2819.15 1844.98
4 -9 -6 619.69 494.57
4 9 -6 1052.56 891.42
4 -9 -5 5757.01 1254.22
4 9 -5 6521.18 1220.06
4 9 -5 6873.94 1371
4 -9 -4 16871.09 2357.58
4 9 -4 15165.49 1776.68
4 9 -4 15821.84 1458.09
4 -9 -3 98532.53 2602.15
4 9 -3 101406.1 2024.9
-4 9 3 89360.11 1851.26
4 9 -3 110724.3 3693.85
4 -9 -2 865.41 769.17
4 9 -2 458.12 230.25
4 9 -2 520.11 644.24
-4 9 2 728.38 430.59
4 -9 -1 28206.29 1485.83
4 9 -1 28366.05 3617.85
4 -9 0 -146.28 592.74
4 9 0 262.33 430.04
4 -9 1 129253.1 3383.52
4 9 1 130015.3 3834.98
4 -9 2 1053.34 851.09
4 9 2 1549.4 1314.93
4 -9 3 1334.84 722.59
4 9 3 1321.71 941.05
4 -9 4 6501.61 1376.13
4 9 4 6067.87 1197.28
4 9 5 9467.77 2689.77
4 9 6 16267.9 2092.2
4 9 7 103900.9 5790
4 -9 8 5015.76 3713.17
4 9 8 5192.2 2317.62
4 -9 9 17265.63 1658.42
4 9 9 15427.03 4310.01
4 -9 10 5225.46 1295.46
4 9 10 4155.76 3186.01
4 -9 11 39878.38 2291.09
4 9 11 35857.99 3574.06
-4 -10 12 33202.6 1963.99
-4 -10 11 280.63 725.91
4 10 -11 377.91 996.82
-4 -10 10 904.6 575.39
4 -10 -10 896.45 886.37
4 10 -10 914 1264.1
-4 -10 9 8014.36 2806.76
4 -10 -9 9686.84 1121.56
4 10 -9 9321.23 1327.67
-4 -10 8 66131.83 4087.48
4 -10 -8 68903.97 3534.45
4 10 -8 65252.5 4975.89
-4 -10 7 9751.41 1076.64
4 -10 -7 9874.19 1455.55
4 10 -7 9441.08 1283.09
4 -10 -6 11735.23 2034.42
4 10 -6 12753.06 879.87
4 10 -6 12127.75 2249.13
4 -10 -5 13955.06 1812.5
4 10 -5 14760.19 836.9
4 10 -5 14186.96 1362.54
4 -10 -4 1103.16 684.71
4 10 -4 1512.3 826.54
4 -10 -3 22574.93 2807.2
4 10 -3 24618.9 4075.33
4 -10 -2 30232.33 2284.52
4 10 -2 31206 2006.36
4 -10 -1 221610 7506.78
4 10 -1 249767.9 8766.84
-4 10 1 220008.2 6586.45
4 -10 0 21329.68 2376.75
4 10 0 24796.39 1742.66
4 -10 1 31118.86 1959.31
4 10 1 30914.88 2119.28
4 -10 2 13362.77 1314.79
4 10 2 15110.04 2539.14
4 -10 3 45730.69 2960.93
4 10 3 52271.62 3121.9
4 -10 4 21824.84 2377.21
4 10 4 23987.86 3267.88
4 -10 5 27823.35 3976.85
4 10 5 30428.54 2752.87
4 -10 6 24144.67 2164.22
4 10 6 23891.03 2920.9
4 -10 7 1216.29 730.19
4 10 7 959.39 1029.46
4 -10 8 255.22 976.66
4 10 8 374.98 380.46
4 -10 9 103202 4309.09
4 10 9 91284.07 4367.93
4 -10 10 579.6 1117.33
4 10 10 -87.3 743.11
-4 -11 11 90.08 278.3
4 11 -11 814.87 1060.84
4 11 -10 158152.2 5138.04
4 11 -9 9270.74 1905.3
4 11 -8 5371.21 3435.42
4 -11 -7 17761.75 2009.77
4 11 -7 18667.39 1559.26
4 -11 -6 74758.72 2369.62
4 11 -6 79052.83 2861.35
4 -11 -5 1578.15 1559.49
4 11 -5 2865.13 1805.25
4 -11 -4 12021.59 1629.86
4 11 -4 11497.95 2623.8
4 -11 -3 53.02 583.95
4 11 -3 568.3 938.07
4 -11 -2 7897.52 1552.86
4 11 -2 8258.72 3232.12
4 -11 -1 18980.39 1604.45
4 11 -1 20449.57 1534.28
4 -11 0 54821.62 2339.8
4 11 0 60144.98 3222.61
-4 11 0 51194.02 1747.62
4 -11 1 51496.15 3866.67
4 11 1 61357.66 2995.04
4 -11 2 34475.44 2184.92
4 11 2 33886.19 4011.2
4 -11 3 3415.62 973.87
4 11 3 4195.96 3214.55
4 -11 4 80120.2 3110.8
4 11 4 80904.87 3277.77
4 -11 5 11249.11 1321.41
4 11 5 12887.83 1731.59
4 -11 6 351.14 861.96
4 11 6 534.23 609.4
4 -11 7 33039 4084.6
4 11 7 30049.87 4410.32
4 -11 8 6654.88 1499.35
4 11 8 5466.64 2870.59
4 -11 9 3078.67 1388.19
4 11 9 2041.76 1294.94
4 12 -9 11122.29 1351.14
4 12 -8 111002.4 5495.83
4 12 -7 809.24 483.77
4 12 -6 2351.4 910.94
4 12 -5 70215.51 3471.48
4 12 -4 11529.98 1255.79
4 -12 -3 29150.72 2068.43
4 12 -3 32382.7 2014.08
4 -12 -2 25924.93 1517.52
4 12 -2 31501.69 2322.9
4 -12 -1 17049.73 1900.58
4 12 -1 20002.38 3661.74
4 -12 0 14187.31 2657.11
4 12 0 16408.74 1530.14
4 -12 1 1077.36 936.93
4 12 1 784.29 619
4 -12 2 51352.41 2333.91
4 12 2 55969.24 3970.72
4 -12 3 3347.62 2981.72
4 12 3 4248.76 3431.94
4 -12 4 8415.44 1399.97
4 12 4 10351.03 1676.35
4 -12 5 814.9 961.19
4 12 5 164.08 747.85
4 -12 6 9044.75 4441.39
4 12 6 10771.63 4402.84
4 -12 7 1410.61 1862.96
4 12 7 1871.58 1817.47
4 13 -7 29346.97 2315.93
4 13 -6 10360.81 1451.74
4 13 -5 15982.87 3364.42
4 13 -4 23139.61 4277.34
4 13 -3 115602.9 4713.71
4 13 -2 10093.41 1255.63
4 13 -1 7587.64 1567.06
4 13 0 5237.83 3377.87
4 13 1 21895.67 1879.99
4 -13 2 15044.04 1902.28
4 13 2 16326.03 1689.02
4 -13 3 772.64 690.93
4 13 3 358.18 838.26
4 -13 4 576.12 720.03
4 13 4 543.41 702.91
5 0 -17 -126.37 1055
5 0 -16 39298.4 2845.91
5 0 -15 7.53 644.96
5 0 -14 3630.76 2018.05
5 0 -13 545.37 1066.91
5 0 -12 43411.77 3933.86
5 0 -11 294.33 538.16
5 0 -10 200615.8 6504.48
5 0 -9 -251.66 787.94
5 0 -8 831.54 612.54
5 0 -7 336.4 498.8
5 0 -7 -224.85 359.64
5 0 -6 302593.2 8857.36
5 0 -6 279498.7 7856.23
5 0 -5 548.54 477.55
5 0 -5 25.86 369.7
5 0 -4 63335.94 1907.67
5 0 -4 61199.89 1516.27
5 0 -3 72.48 264.82
5 0 -3 849.51 516.83
-5 0 3 -36.1 333.62
5 0 -2 708.07 772.54
5 0 -2 516.94 460.43
-5 0 2 143.79 361.71
5 0 0 641412.2 4234.27
5 0 0 653285.6 4101.9
5 0 1 28.05 351.68
5 0 1 195.18 585.21
5 0 2 498774.9 13926.99
5 0 2 482122 14124.14
5 0 3 -69.53 688.61
5 0 3 101 345.18
5 0 4 536541.5 5922.84
5 0 4 529918.8 12834.5
5 0 5 129.52 749.87
5 0 6 289128.9 8279.55
5 0 6 288573.5 8259.23
5 0 7 613.44 825.28
5 0 7 43.04 587.1
5 0 8 5697.2 1501.95
5 0 9 279.98 836.28
5 0 10 2976.48 1200.2
5 0 11 -168.47 907.86
5 0 12 123811.1 6076.49
5 0 13 -157.85 861.89
5 0 14 1078.46 1118.53
5 -1 -17 4328.23 3822.54
5 1 -17 6009.89 1743.88
5 -1 -16 6198.67 2598.39
5 1 -16 6952.08 1790.65
5 -1 -15 32763.74 2016.62
5 1 -15 34406.07 2715.24
5 -1 -14 8282.94 1333.11
5 1 -14 9456.85 1755.49
5 -1 -13 10133.05 3613.12
5 1 -13 9065.02 1754.38
5 -1 -12 6711.49 1283.3
5 1 -12 6037.7 1411.07
5 -1 -11 214.63 805.29
5 1 -11 -127.06 1067.56
5 1 -10 3171.13 1732.16
5 -1 -10 3278.5 979.61
5 1 -9 14807.17 1458.1
5 -1 -9 14328.54 2257.5
5 -1 -8 181437.9 5428.58
5 1 -8 179588.1 5251.64
5 -1 -8 170126.1 4568.31
5 -1 -7 207096.6 5154.3
5 1 -7 197351 4884.7
5 1 -7 185786.9 4797.39
5 -1 -7 190054.1 4629.71
5 1 -6 1025.05 681.27
5 -1 -6 1102.34 697.39
5 -1 -6 967.34 353.61
5 1 -6 705.37 489.95
5 -1 -5 77399.01 2799.94
5 1 -5 74854.03 2710.22
5 -1 -5 75189.26 2312.15
5 1 -5 73709.69 2427.45
5 -1 -4 197541.1 5875.28
5 1 -4 196606.1 5891.91
5 -1 -4 186548.4 5307.26
5 1 -4 189654.2 5701.97
5 1 -3 17293.93 1229.08
5 -1 -3 16486.89 1235.69
5 -1 -3 16573.02 1068.95
5 1 -3 16193.15 1038.22
-5 1 3 15649.4 1070.48
-5 -1 3 15299.42 945.95
5 1 -2 255364 4031.42
-5 -1 2 259384.6 4524.07
5 -1 -2 273527 4320.1
5 1 -2 261052.6 4408.56
-5 1 2 263183.2 4089.59
-5 -1 2 252473.7 4051.19
5 1 -1 136954.7 3387.06
-5 -1 1 134138.7 2594.74
5 -1 -1 140532.5 2679.66
5 1 -1 142793.8 2779.91
-5 1 1 140919.1 2606.16
5 1 0 134740.6 2980.85
5 -1 0 146650.7 3860.51
-5 -1 0 145783.4 2735.29
5 -1 0 138550.8 3087.93
5 1 0 134933 3004.29
-5 1 0 146256 2699.14
5 1 1 3559.97 1358.33
5 -1 1 2597.15 2324.46
-5 -1 -1 3154.65 1030.99
5 -1 1 3071.32 755.28
5 1 1 3879.69 2436.34
5 -1 2 584148.3 16278.18
5 1 2 598495.3 16519.59
5 -1 2 630539.4 17387.56
5 1 2 659847.1 18226.88
5 1 3 156.29 334.96
5 -1 3 373.19 757.24
5 -1 3 -17.48 749.82
5 1 3 239.17 468.73
5 -1 4 417723.6 9507.51
5 1 4 378639 8522.64
5 -1 4 399421.2 10053.31
5 1 4 401504.8 10169.58
5 -1 5 72584.03 2889.32
5 1 5 67130.47 3112.1
5 -1 5 63097.14 4697.99
5 1 5 65750.44 2938.02
5 1 6 28387.01 1614.12
5 -1 6 29527.27 1567.36
5 1 6 20888.81 2427.01
5 1 7 25578.6 1814.22
5 -1 7 29219.64 2025.79
5 1 7 26897.67 3939.86
5 1 8 31430.88 1779.2
5 -1 8 34077.37 2080.71
5 1 8 33129.44 2082.43
5 -1 9 66016.64 3290.86
5 1 9 60488.33 3404.07
5 1 10 125072.4 4702.9
5 -1 10 111316.5 5542.23
5 1 11 10075.9 1368.73
5 -1 11 10463.84 1567.01
5 -1 12 3344.54 2728.41
5 1 12 4721.4 1693.01
5 1 13 34589.33 2061.38
5 -1 13 35295.94 2192.86
5 1 14 40778.57 2219.11
5 -1 14 42231.75 2348.21
5 -2 -17 34024.17 1942.31
5 2 -17 34854 2564.08
5 -2 -16 1944.89 811.92
5 2 -16 2187.76 1288.15
5 -2 -15 35961.65 3740.7
5 2 -15 37697.33 2536.66
5 -2 -14 12969.53 1349.5
5 2 -14 12310.01 2641.61
5 -2 -13 44129.28 2461.25
5 2 -13 44696.31 2993.32
5 -2 -12 25694.46 1741.61
5 2 -12 27251.18 1846.83
5 -2 -11 26316.17 2276.29
5 2 -11 27965.34 1931.08
5 -2 -10 5659.24 1121.67
5 2 -10 4705.98 1336.87
5 -2 -9 118569.7 4502.45
5 2 -9 117180.9 4669.3
5 -2 -8 34016.9 1743.11
5 2 -8 33161.42 1636.72
5 -2 -8 31257.13 1149.52
5 -2 -7 55562.98 2332.13
5 2 -7 57115.93 2111.08
5 -2 -7 53997.08 1705.26
5 2 -7 55795.77 1960.51
5 -2 -6 173925.8 4388.61
5 2 -6 173218.2 4285.75
5 -2 -6 167323.7 3686.67
5 2 -6 170449.1 4372.97
5 -2 -5 625516.1 17267.66
5 2 -5 545090.3 15281.05
5 -2 -5 588900.8 15911.37
5 2 -5 550484.9 15569.58
5 -2 -4 179486.3 5710.94
5 2 -4 168413.4 5655.27
5 -2 -4 161055.9 4572.86
5 2 -4 178622.3 5435.81
5 -2 -2 30653.42 1907.21
5 2 -2 35167.28 1328.85
-5 -2 2 33497.92 965.5
5 -2 -2 35636.99 1193.97
-5 2 2 34359.42 945.43
5 2 -2 34888.97 1219.43
5 -2 -1 32154.29 1713.98
5 2 -1 31072.51 1725.41
-5 -2 1 29772.61 1645.52
5 -2 -1 32243.98 1055.2
5 2 -1 33139.93 1191.48
-5 2 1 33847.6 1182.44
5 -2 0 207346.1 6242.39
5 2 0 226619.5 6595.3
-5 -2 0 200520.8 5899.02
5 -2 0 214702.6 6339.1
-5 2 0 216122.3 6282.08
5 2 0 187072.7 6248.31
5 2 1 31669.58 1605.71
5 -2 1 32554.73 1982.22
-5 -2 -1 37530.38 1460.07
5 -2 1 36491.66 1827.75
-5 2 -1 39290.94 2323.83
5 2 1 36539.91 1664.65
5 -2 2 29911.88 2709.18
5 2 2 31144.48 1432.69
-5 -2 -2 33791.72 1407.39
5 -2 2 32701.02 1517.96
5 2 2 32275.94 1750.44
5 2 3 1245.19 646.35
5 -2 3 1346.54 878.17
-5 -2 -3 893.92 611.03
5 -2 3 1297.22 691.18
5 2 3 315.53 571.1
5 2 4 10803.17 1103.93
5 -2 4 8846.07 1104.51
5 2 4 8166.15 1587.36
5 -2 5 88739.97 3977.37
5 2 5 85704.8 3171.56
5 2 5 90592.53 3514.19
5 2 6 174400.6 6287.12
5 -2 6 179262.3 7070.24
5 2 6 171937.7 7502
5 2 7 110827.3 3765.29
5 -2 7 109523.5 4464.37
5 2 7 103485.5 4573.07
5 2 8 15104.53 1100.63
5 -2 8 15519.55 1595.24
5 2 8 15738.66 4521.88
5 2 9 52748.32 2129.3
5 -2 9 54435.86 3621.41
5 2 9 62868.01 3917.88
5 2 10 21861.46 1468.34
5 -2 10 19922.49 1889.97
5 2 11 108812 3640.02
5 -2 11 107336.6 4002.4
5 -2 12 19124.08 4342.76
5 2 12 21797.4 1600.37
5 2 13 3503.47 2376.83
5 -2 13 3196.29 1750.06
5 2 14 20850 1656.51
5 -2 14 20780.07 1864.03
5 3 -17 1201.12 1335.82
5 -3 -16 1011.99 762.95
5 3 -16 794 1560.11
5 -3 -15 58035.11 2818.68
5 3 -15 60246.24 2914.54
5 -3 -14 81008.26 4189.09
5 3 -14 86548.6 4402.84
5 -3 -13 11232.19 1220.22
5 3 -13 12092.34 2890.36
5 -3 -12 64328.8 5010.6
5 3 -12 67587.31 4196.53
5 -3 -11 2797.87 1627.75
5 3 -11 2789.65 1679.55
5 -3 -10 204866.2 6673.2
5 3 -10 207998.1 6900.04
5 -3 -10 176269.9 5255.44
5 -3 -9 26861.07 1580.06
5 3 -9 27992.88 1914.63
5 -3 -9 24241.38 887.44
5 -3 -8 8935 2148.86
5 3 -8 8061.02 1100.58
5 -3 -8 7753.77 845.68
5 -3 -7 128794.5 3921.68
5 3 -7 123025.5 3826.93
5 -3 -7 114217.3 2964.87
5 3 -7 126455.8 3823.46
5 -3 -6 24670.18 1345.3
5 3 -6 24722.83 1463.72
5 -3 -6 24346.1 828.23
5 3 -6 26354.89 1414.51
5 -3 -5 124438.3 3428.22
5 3 -5 111210 3020.61
5 -3 -5 108456.9 2383.69
5 3 -5 123334.4 3211.28
5 -3 -4 161434.6 5544.57
5 3 -4 162267.6 4939.46
5 -3 -4 159058.6 4455.62
5 3 -4 164085.5 5304.13
5 -3 -3 98997.83 4260.78
5 3 -3 99536.02 3168.57
-5 -3 3 91531.31 2884.45
5 -3 -3 95297.16 2818.89
5 3 -3 100962.6 3448.15
5 -3 -2 41555.31 2827.82
5 3 -2 39926.01 1533.92
-5 -3 2 36950.43 1367.7
5 -3 -2 40176.28 1517.06
5 3 -2 40563.47 1743.3
5 -3 -1 9916.38 1214.41
5 3 -1 10884.79 1125.46
-5 -3 1 10588.6 548.9
5 -3 -1 10511.25 1708.75
-5 3 1 10388.47 747.6
5 3 -1 9972.1 821.48
5 -3 0 128589.4 4225.2
5 3 0 131447.6 4003.02
-5 -3 0 117843.9 3586.3
5 -3 0 123800.4 4454.92
-5 3 0 129385.6 3985.15
5 3 0 119745.5 4353.05
5 3 1 109.97 222.1
5 -3 1 414.99 648.84
-5 -3 -1 712.19 461.8
-5 3 -1 400.45 200.84
5 3 1 177.44 621.59
5 -3 2 939.71 838.67
5 3 2 924.54 499.95
-5 -3 -2 650.39 305.47
5 3 2 659.62 449.26
5 3 3 23496.34 1221.61
5 -3 3 22660.41 1523.02
-5 -3 -3 24242.12 1102.84
5 3 3 22509.99 1662.52
5 3 4 775.19 430.01
5 -3 4 736.43 689.4
-5 -3 -4 740.93 299.44
5 3 4 694 664.62
5 3 5 15546.86 929.22
5 -3 5 14214.45 1308.31
5 3 5 12399.99 1745.43
5 3 6 117399.8 4352.86
5 -3 6 128563.4 5352.69
5 3 6 123333.7 5569.93
5 3 7 7370.75 794.06
5 -3 7 7773.52 1447.04
5 3 7 6934.75 1554.96
5 3 8 40713.18 2076.78
5 -3 8 43437.48 2825.27
5 3 8 41178.84 2255.83
5 3 9 70186.42 3631.53
5 -3 9 75417.3 4426.31
5 3 9 74641.78 4474.75
5 3 10 25999.63 1843.65
5 -3 10 26302.06 2300.42
5 3 10 26110.55 2515.45
5 3 11 10366.49 2224.3
5 -3 11 10090.29 5845.26
5 3 12 10796.53 2945.43
5 -3 12 11668.13 1608.84
5 3 13 17164.84 1980.26
5 -3 13 15510.55 2812.69
5 3 14 471.02 533.47
5 -3 14 345.09 953.63
5 -4 -17 10056.26 4834.53
5 4 -17 12339.17 3090.51
5 -4 -16 21566.35 2156.02
5 4 -16 23172.54 1996.32
5 -4 -15 -73.41 708.16
5 4 -15 963.41 1136.96
5 4 -14 38491.51 3121.7
5 -4 -13 17023.78 2692.09
5 4 -13 18883.23 1679.47
5 -4 -12 176247.7 5973.97
5 4 -12 182348.1 7621.54
5 -4 -11 27779.72 1574.78
5 4 -11 29526.15 1818.56
5 -4 -10 61603.68 3496.41
5 4 -10 67921.34 3049.6
5 -4 -10 60296.31 1875.75
5 -4 -9 12399.32 1093.54
5 4 -9 12709.01 1231.22
5 -4 -9 11957.6 928.08
5 -4 -9 11990.11 409.5
5 -4 -8 108440.6 4181.68
5 4 -8 109840.1 4293.97
5 -4 -8 95280.2 3096.33
5 -4 -8 85303.34 2748.71
5 4 -8 102530.4 4152.07
5 -4 -7 20625.04 1149.72
5 4 -7 22070.78 1189.92
5 4 -7 22862.34 1155.87
5 -4 -6 28610.45 2404.09
5 4 -6 27945.03 1405.29
5 4 -6 28253.26 1390.08
5 -4 -5 8465.32 1734.9
5 4 -5 9586.46 1792.33
5 4 -5 9856.92 945.12
5 -4 -4 4803.41 2376.36
5 4 -4 4231.93 1150.51
5 4 -4 4481.06 764.91
5 4 -3 6861.47 895.87
5 -4 -3 7577.52 1386.56
5 4 -3 7168.02 610
-5 4 3 7167.21 639.83
5 4 -3 8413.3 2154.2
5 -4 -2 291301.2 6875.56
5 4 -2 289265.4 6230.47
5 4 -2 293134.3 6627.65
5 -4 -1 19023.7 1447.71
5 4 -1 19213.87 946.79
-5 -4 1 18996.71 846.18
-5 4 1 20004.64 1263.63
5 4 -1 18562.52 1045.54
5 -4 0 2191.06 1214.53
5 4 0 2536.9 984.17
-5 -4 0 2023.62 494.6
-5 4 0 2070 959.31
5 4 0 2306.35 1064.55
5 4 1 891.52 504.41
5 -4 1 990.44 459.44
-5 -4 -1 891.2 561.86
-5 4 -1 858.64 420.87
5 4 1 1043.97 812.95
5 4 2 80959.13 2080.33
5 -4 2 79505.63 2832.17
-5 -4 -2 84630.57 2289.69
5 4 2 79818.74 2777.27
5 4 3 17669.41 710.08
5 -4 3 16468.74 1306.53
-5 -4 -3 17532.2 848.22
5 4 3 16648.47 1384.89
5 4 4 49449.66 1806.35
5 -4 4 46666.93 2103.55
-5 -4 -4 51247.01 2128.42
5 4 4 47597.61 2497.6
5 4 5 18472.59 954.12
5 -4 5 17219.56 1955.78
-5 -4 -5 18271.55 990.85
5 4 5 18102.3 1621.58
5 4 6 39910.7 1664.89
5 -4 6 31213.07 1936.73
5 4 6 36353.24 2428.23
5 4 7 6101.6 1048.71
5 -4 7 5747.62 3818.26
5 4 7 5514.4 3461.71
5 4 8 54830.09 2522.24
5 -4 8 52887.51 3023.6
5 4 8 53199.66 3027.81
5 4 9 917.54 618.68
5 -4 9 1113.92 1479.91
5 4 9 1053.29 861.22
5 4 10 247.91 390.7
5 -4 10 1032.19 1245.26
5 4 10 572.98 462.17
5 4 11 4404.26 2975.25
5 -4 11 5147.48 4131.55
5 4 11 5911.63 4021.25
5 4 12 73.85 366.45
5 -4 12 804.64 1367.36
5 4 13 5670 2593.1
5 -4 13 6774.32 1644.51
5 4 14 56001.02 4032.59
5 -4 14 60929.77 3932.35
5 -5 -16 1238.43 910.35
5 5 -16 1512.76 1290.55
5 -5 -15 8634.96 1519.16
5 5 -15 9615.28 1361.48
5 -5 -14 16212.42 3854.65
5 5 -14 17805.05 1512.05
5 -5 -13 8416.72 1945.97
5 5 -13 9563.2 1323.1
5 5 -12 17134.06 1510.64
5 -5 -11 2634.51 1558.07
5 5 -11 3252.6 1107.85
5 -5 -10 70457.65 3269.67
5 5 -10 74379.63 2973.78
5 -5 -9 75465.69 3159.37
5 5 -9 73721.2 3231.69
5 -5 -8 19380.22 1467.01
5 5 -8 19517.39 1459.26
5 5 -8 20157.48 1510.05
5 -5 -7 50630.9 2447.84
5 5 -7 49444.53 2259.34
5 5 -7 48340.35 2194.59
5 -5 -6 17058.69 2610.91
5 5 -6 18156.08 1248.51
5 5 -6 19857.45 1370.36
5 -5 -5 69327.21 2744.53
5 5 -5 63877.87 2336.75
5 5 -5 71170.65 2561.98
5 -5 -4 29448.47 1668.88
5 5 -4 30358.99 1414.89
5 5 -4 27954.46 1460.64
5 5 -3 38140.15 1426.85
5 -5 -3 38359.5 1843.34
5 5 -3 39151.38 1358.06
-5 5 3 31394.94 1003.18
5 5 -3 41849.02 3244.64
5 5 -2 10680.67 920.82
5 -5 -2 11034.73 2264.03
5 5 -2 11207.83 856.18
5 5 -2 12101.89 2052.19
5 -5 -1 211180.3 5496.76
5 5 -1 208654.8 4616.45
5 5 -1 198610.5 5282.66
5 -5 0 63900.47 2324.55
5 5 0 60676.86 1846.32
-5 -5 0 63075.75 1641.41
-5 5 0 65886.8 2183.35
5 5 0 68657.43 2538.46
5 5 1 6117.73 781.27
5 -5 1 5574.59 1553.83
-5 -5 -1 6339.67 493.48
5 5 1 7549.62 2483.32
5 5 2 473.06 274.54
5 -5 2 816.3 718.98
-5 -5 -2 236.24 157.42
5 5 2 666.97 949.82
5 5 3 6285.76 827.21
5 -5 3 5587.42 1026.08
-5 -5 -3 6200.78 588.52
5 5 3 7201.87 2439.99
5 5 4 9435.33 684.19
5 -5 4 9794.71 3019.65
-5 -5 -4 10091.11 1205.02
5 5 4 10142.61 1392.03
5 5 5 7777.29 1278.18
5 -5 5 8150.36 1734.3
-5 -5 -5 7135.35 1080.15
5 5 5 8163.26 4205
5 5 6 75643.1 3353.04
5 -5 6 73838.56 3357.42
5 5 6 71561.39 4369.86
5 5 7 82809.28 2284.04
5 -5 7 84735.62 3239.04
5 5 7 79833.92 3401.96
5 5 8 5857.78 2020.76
5 -5 8 5942.01 1632.38
5 5 8 5711.4 3161.44
5 5 9 27960.01 1665.31
5 -5 9 26854.85 2419.9
5 5 9 27956.21 2220.81
5 5 10 6858.38 855.98
5 -5 10 7067.9 1925.88
5 5 10 6988.12 4219.63
5 5 11 386.77 330.23
5 -5 11 1045.02 1246.8
5 5 11 288.17 630.05
5 -5 12 10307.61 3086.08
5 -5 13 7186.58 3640.35
5 -6 -16 17587.71 2715.46
5 6 -16 17003.1 1818.02
5 -6 -15 8183.75 2020.92
5 6 -15 8896.48 1364.09
5 -6 -14 3744.59 2291.79
5 6 -14 3695.99 2600.75
5 -6 -13 11665.36 2667.59
5 6 -13 13617.81 2149.55
5 6 -12 801.43 505.38
5 -6 -11 72693.05 3530.25
5 6 -11 72313.54 3650.51
5 -6 -10 2753.79 1515.56
5 6 -10 2777.66 1085.13
5 6 -9 36411.63 2036.55
5 6 -9 36059.93 1827.22
5 6 -8 6143.2 1376.91
5 6 -8 6257.64 1147.79
5 -6 -7 2297.06 883.65
5 6 -7 2607.7 1507.36
5 6 -7 3141.98 1282.27
5 -6 -6 20018.41 1501.23
5 6 -6 19844.22 1143.8
5 6 -6 21024.89 1701.22
5 -6 -5 21523.4 2147.83
5 6 -5 19983.11 1021.6
5 6 -5 22328.44 1381.69
5 6 -4 5015.56 517.07
5 -6 -4 6210.84 1181.57
5 6 -4 5751.09 1302.82
5 6 -4 7175.41 3002.51
5 6 -3 215789.2 5769.5
5 -6 -3 230412 6660.27
5 6 -3 216962.3 5671.8
-5 6 3 195648.6 4911.14
5 6 -3 233009.2 6606.08
5 -6 -2 831.11 763.07
5 6 -2 838.71 489.37
-5 6 2 672.38 273.78
5 6 -2 584.76 590.47
5 6 -1 628.88 281.59
5 -6 -1 671.3 717.32
5 6 -1 660.42 404.53
5 6 -1 780.38 608.81
5 6 0 22018.06 569.96
5 6 0 23888.04 1282.46
5 -6 0 23545.56 2272.98
-5 6 0 23634.22 1126.49
5 6 0 23518.88 1380.87
5 6 1 6215.74 380.49
5 6 1 5915.94 509.5
5 -6 1 6997.28 1049.23
5 6 1 5544.13 1040.01
5 6 2 32965.73 1146.04
5 -6 2 32837.44 1983.13
5 6 2 33532.68 2105.2
5 6 3 3567.02 595.89
5 -6 3 3074.67 1023.38
-5 -6 -3 3607.28 511.4
5 6 3 4230.78 1189.47
5 6 4 28085.58 999.4
5 -6 4 25762.27 3611.2
-5 -6 -4 25875.94 935.55
5 6 4 28584.25 4474.91
5 6 5 77010.47 2419.8
5 -6 5 78576.94 3365.28
5 6 5 77901.99 3580.15
5 6 6 6026.55 1170.39
5 -6 6 6522.98 1472.13
5 6 6 6472.06 4025.52
5 6 7 14564.74 1768.1
5 -6 7 16833.21 1862.48
5 6 7 15869.03 3513.2
5 6 8 334.93 348.95
5 -6 8 363.85 738.07
5 6 8 475.74 971.78
5 -6 9 22647.86 3182.81
5 6 9 25767.84 4100.81
5 -6 10 3111.2 1487.27
5 6 10 2436.05 1121.85
5 -6 11 5992.4 2798.9
5 6 11 4338.95 3141.05
5 -6 12 1757.47 1668.56
5 6 12 1397.84 1225.04
5 -6 13 8347.73 1832.31
5 -7 -15 24724.51 1947.73
5 7 -15 25942.83 2093.59
5 -7 -14 67267.15 3710.07
5 7 -14 70781.52 4924.82
5 -7 -13 5658.37 2557.34
5 7 -13 5554.35 1923.86
5 -7 -12 1604.59 1218.76
5 7 -12 1932.91 1079.44
5 -7 -11 4936.84 3453.25
5 7 -11 6609.39 1241.67
5 -7 -10 5549.88 1488.67
5 7 -10 5527.43 1068.64
5 7 -10 5703.99 1378.73
5 -7 -9 32459.69 2228.31
5 7 -9 30248.56 1845.17
5 7 -9 31049.98 2221.04
5 -7 -8 35254.95 2048.49
5 7 -8 30791.21 1550.75
5 7 -8 32398.68 1731.99
5 -7 -7 2022.98 1169.35
5 7 -7 2427.38 1184.56
5 7 -7 2804.93 1130.27
5 -7 -6 5014.65 965.66
5 7 -6 4075.17 716.96
5 7 -6 3983.54 1139.6
5 7 -5 15278.88 840.33
5 7 -5 15274.67 1282.3
5 7 -4 344.05 293.56
5 -7 -4 -9.91 703.45
5 7 -4 450.83 342.71
5 7 -4 420.08 894.59
5 -7 -3 2750.8 830.33
5 7 -3 2651.34 1129.14
-5 7 3 1896.9 509.55
5 7 -3 2229.17 1157.67
-5 7 3 2364.2 465.66
5 7 -2 7611.61 579.55
5 -7 -2 9670.69 1723.51
5 7 -2 8119.31 747.31
-5 7 2 7560.66 751.86
5 7 -2 7976.18 1343.73
5 7 -1 63417.18 1875.05
5 -7 -1 67349.03 2778.95
5 7 -1 69373.31 2098.23
5 7 -1 70006.61 2884.43
5 -7 0 70915.3 2918.32
-5 7 0 66260.39 2630.24
5 7 0 69360.12 3648.89
5 -7 1 11609.09 1119.58
5 7 1 10901.19 2313.06
5 -7 2 69241.14 3505.74
5 7 2 70578.24 3402.87
5 -7 3 319.19 808.78
5 7 3 618.8 1343.46
5 -7 4 25007.84 1597.78
5 7 4 26177.4 2019.65
5 -7 5 17198.46 1742.01
5 7 5 19172.33 2175.29
5 -7 6 63112.44 3731.75
5 7 6 69839.63 4075.78
5 -7 7 35168.6 2843.98
5 7 7 33730.11 4660.18
5 -7 8 598.88 1066.18
5 7 8 692.73 1034.89
5 -7 9 1394.79 1100.96
5 7 9 144.24 687.15
5 -7 10 1622.83 1808.28
5 7 10 1070.25 828.01
5 -7 11 -62.66 1278.8
5 7 11 391.95 577.15
5 -7 12 379.33 1276.16
5 7 12 967.61 1139.51
5 -8 -14 252.63 401.96
5 8 -14 -79.77 518.89
5 -8 -13 15878.6 3070.16
5 8 -13 18469.4 1688.27
5 -8 -12 93429.98 3386.93
5 8 -12 97197.44 3489.71
5 -8 -11 33850.49 1808.44
5 8 -11 32452.66 1826.59
5 8 -11 34558.17 2201.5
5 -8 -10 5520.74 1549.47
5 8 -10 6386.85 1058.49
5 8 -10 5880.25 3110.87
5 -8 -9 18834.31 2468.86
5 8 -9 19658.13 1385.75
5 8 -9 19803.44 1713.98
5 -8 -8 6078.95 2124.88
5 8 -8 6871.28 1029.69
5 8 -8 6517.52 1482.86
5 -8 -7 28304.85 2462.75
5 8 -7 30500.97 1425.6
5 8 -7 31038.29 1966.17
5 -8 -6 1844.86 800.3
5 8 -6 1408.97 706.56
5 8 -6 1032.48 1303.68
5 -8 -5 136444 4042.67
5 8 -5 126325.8 3946.54
5 8 -5 132572.8 4177.82
5 -8 -4 7652.36 1666.04
5 8 -4 7494.12 647.84
5 8 -4 8370.86 1838.63
5 -8 -3 1447.56 688.4
5 8 -3 1506.45 909.89
-5 8 3 964.6 532.53
5 8 -3 2272.55 1576.78
5 8 -2 54087 1696.4
5 8 -2 59561.79 3446.85
5 8 -1 1193.76 951
5 -8 0 4932.04 1758.13
5 8 0 5315.14 3094.14
5 -8 1 228.21 729.3
5 8 1 1005.39 676.87
5 -8 2 66579.1 2554.01
5 8 2 64353.17 2629.98
5 -8 3 15418.22 1296.38
5 8 3 19628.3 1874.4
5 -8 4 79067.79 4289.31
5 8 4 81708.77 4560.88
5 -8 5 6685.74 1578.01
5 8 5 7203.43 2488.82
5 -8 6 516.09 831.8
5 8 6 673.85 846.51
5 -8 7 16008.8 2353.76
5 8 7 17200.95 4439.39
5 -8 8 815.46 1155.71
5 8 8 1587.7 867.64
5 -8 9 -348.92 932.2
5 -8 10 1533.27 1523.53
5 8 10 335.42 781.4
5 -8 11 33689.76 2338.35
5 8 11 30994.16 4835.43
5 -9 -13 27596.08 3167.49
5 9 -13 28589.19 3217.23
5 9 -13 33651.1 3663.24
5 -9 -12 878.63 984.05
5 9 -12 486.99 416.09
5 9 -12 403.89 1265.02
5 -9 -11 2490.9 1007.73
5 9 -11 2827.33 1848.69
5 9 -11 3457.38 2158.59
5 -9 -10 15609.67 2856.53
5 9 -10 16923.36 1455.78
5 9 -10 16873.32 3668.54
5 -9 -9 23851.67 2172.15
5 9 -9 24755.83 1999.71
5 9 -9 24935.32 1979.52
5 -9 -8 505.26 696.48
5 9 -8 1249.43 1040.87
5 9 -8 458.32 1097.24
5 -9 -7 214025 8323.14
5 9 -7 227682.9 4836.52
5 9 -7 222667.7 4232.36
5 -9 -6 1839.39 771.41
5 9 -6 2130.86 1129.12
5 9 -6 2385.17 1284.17
5 -9 -5 41648.85 2431.02
5 9 -5 39927.55 1949.63
5 9 -5 41552.04 2434.71
5 -9 -4 6539.31 1191.71
5 9 -4 6663.05 1052.01
5 9 -4 8063.37 2199.68
5 -9 -3 76529.35 3921.5
5 9 -3 85303.71 4619.67
5 -9 -2 11337.16 2674.92
5 9 -2 12335.99 1665.11
-5 9 2 10344 539.87
5 -9 -1 7183.38 1093.39
5 9 -1 7742.15 2591.3
5 -9 0 1723.54 939.26
5 9 0 1650.6 1159.98
5 -9 1 4259.84 1007.96
5 9 1 6099.14 2651.29
5 -9 2 1391.95 1110.63
5 9 2 1134.66 898.74
5 9 3 4882.09 1302.39
5 9 4 1139.71 948.51
5 -9 5 2952.92 1442.3
5 9 5 2428.71 1359.95
5 -9 6 1144.43 729.96
5 9 6 1190.55 1336.78
5 -9 7 2651.91 1180.97
5 9 7 3419.27 1679.9
5 -9 8 2038.63 1085.63
5 9 8 2374.46 1371.9
5 -9 9 87613.84 3973.37
5 9 9 82670.65 4141.75
5 -9 10 494.67 565.75
5 9 10 486.98 867.3
5 10 -12 6399.68 1152.86
5 10 -12 6894.59 2681.06
5 -10 -11 23886.59 1918.06
5 10 -11 24328.89 1743.82
5 10 -11 24863.71 3228
5 -10 -10 27465.93 2910.58
5 10 -10 32309.35 2105.1
5 10 -10 31966.4 2494.5
5 -10 -9 53412.83 2441.66
5 10 -9 52222.02 2569.33
5 10 -9 53259.87 2601.98
5 -10 -8 204.71 678.95
5 10 -8 170.8 316.63
5 10 -8 242.26 622.73
5 -10 -7 18116.16 2166.14
5 10 -7 21472.09 1264.25
5 10 -7 20231.67 1590.3
5 -10 -6 28884.19 2835.4
5 10 -6 27674.68 1317.13
5 10 -6 28212.85 1838.5
5 -10 -5 211577.5 5520.74
5 10 -5 215014.8 6590.95
5 -10 -4 11652.2 1792.7
5 10 -4 12864.17 2625.02
5 -10 -3 10742.11 1265.08
5 10 -3 9849.7 4207.83
5 -10 -2 4971.58 1105.1
5 10 -2 5516.51 2808.01
5 -10 -1 5505.67 1139.43
5 10 -1 5939.32 1262.04
5 -10 0 28792 2148.17
5 10 0 29697.78 2183.57
5 -10 1 16.72 392.68
5 10 1 -90.27 889.58
5 -10 2 54756.61 3684.88
5 10 2 56243.75 2775.39
5 -10 3 10946.76 1358.49
5 10 3 12789.16 1710.62
5 -10 4 41587.69 3580.53
5 10 4 45324.66 3438.05
5 -10 5 2541.68 1677.77
5 10 5 2866.95 2211.88
5 -10 6 16979.9 1651.15
5 10 6 19172.38 1907.33
5 -10 7 16048.32 2833.31
5 10 7 16270.06 3706.11
5 10 8 1490.6 1074.21
5 10 9 238.42 771.48
5 11 -11 580.02 631.03
5 11 -10 4054.5 1283.11
5 11 -9 4341.58 1472.76
5 -11 -8 53877.59 2877.68
5 11 -8 54041.4 3070.27
5 -11 -7 25688.82 2237.69
5 11 -7 24674.15 3213.94
5 -11 -6 1601.34 1176.58
5 11 -6 2249.96 1728.33
5 -11 -5 2397.72 649.28
5 11 -5 3213.37 1963.27
5 -11 -4 3118.86 811.86
5 11 -4 3381.94 2138.56
5 -11 -3 1878.1 2276.1
5 11 -3 2855.54 2039.96
5 -11 -2 40938.99 2498.13
5 11 -2 43276.62 3540.4
5 -11 -1 5939.54 968.13
5 11 -1 8898.92 1245.49
5 -11 0 50141.09 2885.57
5 11 0 56098.37 3258.62
5 -11 1 10292.73 2907.42
5 11 1 11648.08 3812.18
5 -11 2 127287.4 3976.2
5 11 2 137380.4 4114.12
5 -11 3 2312.48 2005.18
5 11 3 3085.92 1179.91
5 -11 4 58555.84 3747.47
5 11 4 63765.99 3067.59
5 -11 5 8116.02 3130.22
5 11 5 8204.01 3907.27
5 -11 6 28053.06 2378.55
5 11 6 27010.54 4731.19
5 -11 7 2195.01 2678.41
5 11 7 2626.16 2056.37
5 -11 8 3685.58 3045.41
5 11 8 3478.26 2382.38
5 12 -9 -229.3 947.94
5 12 -8 6206.06 2944.41
5 12 -7 1192.96 944.64
5 12 -6 27539.93 1967.03
5 12 -5 248.7 424.24
5 -12 -4 9853.88 1311.89
5 12 -4 10921.2 2025.11
5 -12 -3 70967.3 3788.3
5 12 -3 76876.38 4456.8
5 -12 -2 3198.01 1182.82
5 12 -2 4288.81 3183.67
5 -12 -1 2361.64 1780.71
5 12 -1 2776.35 2101.82
5 -12 0 59825.09 4788.26
5 12 0 77565.97 4495.79
5 -12 1 13116.57 1456.04
5 12 1 13569.89 2037.71
5 -12 2 57027.57 3615
5 12 2 60360.01 3990.69
5 -12 3 17678.14 2172.19
5 12 3 17996.09 1841.77
5 -12 4 54815.22 2857.99
5 12 4 60536.15 3498.56
5 -12 5 16539.94 1608.68
5 12 5 18320.07 3330.01
5 -12 6 28890.59 2491.05
5 12 6 32057.43 2672.58
5 13 -6 72.24 619
5 13 -5 62306.75 3592.96
5 13 -4 7131.92 1472.18
5 13 -3 16685.88 1685.34
5 13 -2 19593.72 1785.17
5 13 -1 102014.5 3490.37
5 -13 0 1657.99 840.56
5 13 0 1133.06 1104.25
5 -13 1 6745.9 2127.04
5 13 1 9095.3 3587.76
5 -13 2 25447.9 2770.81
5 13 2 28800 3457.59
5 -13 3 427.52 808.35
5 13 3 1211.87 1191.26
6 0 -17 -63.37 744.25
6 0 -16 4921.58 3272.34
6 0 -15 177.84 870.91
6 0 -14 122163.6 4638.82
6 0 -13 27.53 1173.04
6 0 -12 614.15 1166.37
6 0 -11 629.09 988.06
6 0 -10 117240.4 4489.42
6 0 -10 117251.1 3935.16
6 0 -9 53.63 396.02
6 0 -9 8.01 210.99
6 0 -8 9911.61 1480.17
6 0 -8 9016.67 1136.57
6 0 -7 -25.61 684.11
6 0 -7 -42.07 255.48
6 0 -6 54458.28 3387
6 0 -6 54948.3 1682.76
6 0 -5 -93.04 629.68
6 0 -5 -236.93 403.51
6 0 -4 37669.05 1718.18
6 0 -4 35215.03 2030.16
6 0 -3 140.7 299.86
6 0 -3 155.99 408.3
6 0 -2 75925.87 2705.16
6 0 -2 79163.32 2778.18
6 0 -1 503.99 755.7
6 0 -1 155.94 342.48
6 0 0 45487.38 2025.61
6 0 0 44867.46 1912.51
6 0 1 -53.86 832.52
6 0 1 283.36 357.96
6 0 2 226611 6548.72
6 0 2 250312 7368.5
6 0 3 242.14 782.97
6 0 3 -607.81 729.31
6 0 4 92141.54 3359.05
6 0 4 91822.32 3488.76
6 0 5 788.65 908.13
6 0 5 163.89 737.17
6 0 6 124609.7 4547.92
6 0 6 117191.8 4648.35
6 0 7 300.67 542.11
6 0 7 149.63 449.85
6 0 8 62917.95 3018.4
6 0 9 -716.29 900.5
6 0 10 46255.17 2920.08
6 0 11 503.89 1544.43
6 0 12 61548.32 3006.15
6 0 13 355.03 763.87
6 0 14 131787.7 7576.89
6 1 -17 2083.19 1790.76
6 -1 -17 1239.88 1052.92
6 1 -16 39538.18 2836.85
6 -1 -16 36637.21 6154.67
6 1 -15 630.9 1634.74
6 -1 -15 998.02 1555.44
6 1 -14 2022.95 1917.36
6 -1 -14 2793.24 1558.43
6 1 -13 1660.79 1715.69
6 -1 -13 1625.59 1038.55
6 -1 -12 108818.5 5525.31
6 1 -12 112842 5876.3
6 -1 -11 15639.54 1322.54
6 1 -11 15129.12 1605.1
6 -1 -11 16597.46 1030.76
6 -1 -10 648.74 685.96
6 1 -10 11.57 1164.38
6 1 -10 445.68 527.98
6 -1 -10 -42.55 487.11
6 -1 -9 49917.97 2432.55
6 1 -9 49857.75 2659.76
6 1 -9 49004.74 2875.64
6 -1 -9 47570.91 1757.85
6 1 -8 800.07 1012.37
6 -1 -8 90.66 457.94
6 -1 -8 590.16 536.26
6 1 -8 480.7 497.75
6 -1 -7 1139.5 590.16
6 1 -7 723.72 388.12
6 -1 -7 641.61 387.99
6 -1 -6 4759.17 904.14
6 1 -6 4647.73 961.06
6 -1 -6 5096.55 1054.13
6 1 -6 5085.42 669.33
6 -1 -5 221031.5 5620.69
6 1 -5 204873.1 5509.22
6 -1 -5 196318.7 4434.14
6 1 -5 185254.4 4526.08
6 -1 -4 63493.8 2200.61
6 1 -4 69351.76 2373.98
6 -1 -4 63810.34 2121.59
6 1 -4 68193.65 2145.48
-6 1 4 59500.51 1685.18
6 -1 -3 13467.68 1124.79
6 1 -3 11040.45 838.37
6 -1 -3 12158.87 746.93
6 1 -3 11552.9 1761.9
-6 1 3 10646.32 551.63
6 -1 -2 12402.34 1114.01
6 1 -2 12063.85 845.05
6 -1 -2 12085.65 752.23
6 1 -2 11222.75 1224.08
-6 1 2 10524.92 639.88
6 -1 -1 15843.14 1086.84
6 1 -1 16093.34 1007.39
6 -1 -1 16191.91 895.78
6 1 -1 15284.82 960.99
6 1 0 12498.21 927
6 -1 0 12076.19 1269.74
6 -1 0 11967.63 831.85
6 1 0 13078.66 986.83
6 1 1 22182.81 1277.29
6 -1 1 22356.19 3079.83
6 -1 1 21681.84 1839.37
6 1 1 21082.97 1280.23
6 -1 2 23326.3 1735.85
6 1 2 26471.59 1694.92
6 -1 2 27206.84 1531.68
6 1 2 26436.7 2388.95
6 -1 3 -127.23 830.21
6 1 3 336 724.4
6 1 3 245.46 351.69
6 -1 4 326723 9603.45
6 1 4 365775.2 10131.66
6 -1 4 335521.2 9375.93
6 1 4 345959 10593.16
6 1 5 148247.4 5524.3
6 -1 5 144499.9 5826.64
6 -1 5 138411.4 6352.04
6 1 5 147723.2 5814.82
6 -1 6 31645.59 3791.22
6 1 6 30669.84 3945.72
6 -1 6 31804.98 3811.81
6 1 6 32708.09 1992.71
6 1 7 1835.83 919.99
6 -1 7 1886.29 965.97
6 1 7 1551.07 1486.18
6 -1 8 3450.01 1267.15
6 1 8 3274.18 1943.64
6 1 8 3405.94 2277.28
6 1 9 65497.19 3218.35
6 -1 9 59640.22 3990.58
6 -1 10 64536.25 5455.99
6 1 10 63054.9 3307.64
6 1 11 4995.1 1315.45
6 -1 11 4297.27 2497
6 -1 12 135075.8 5080.94
6 1 12 128241.1 4334.25
6 -1 13 241.51 847.66
6 1 13 -190.65 829.99
6 1 14 17909.85 1884.88
6 -1 14 16490.54 3260.24
6 -2 -17 3479.84 1135.48
6 2 -17 2436.17 1809.79
6 -2 -16 20149.99 1695.59
6 2 -16 19687.83 3098.37
6 -2 -15 4949.64 1076.54
6 2 -15 5807.08 1391.92
6 -2 -14 2122.65 1397.62
6 2 -14 1820.1 1038.21
6 -2 -13 12518.49 3623.14
6 2 -13 14003.03 1897.85
6 -2 -12 7120.85 2796.52
6 2 -12 7273.81 1515.41
6 -2 -11 1664.79 1244.85
6 2 -11 1679.88 1030.02
6 -2 -11 1552.34 626.04
6 -2 -10 2144.28 995.41
6 2 -10 2256.27 1323.52
6 2 -10 2630 1200.61
6 -2 -10 2270.46 736.1
6 -2 -9 7947.17 1616.35
6 2 -9 6730.11 1156.91
6 -2 -9 7007.18 693.15
6 -2 -8 32106.01 1920.46
6 2 -8 30665.22 2015.04
6 -2 -8 30246.23 884.73
6 2 -8 30679.07 1269.62
6 -2 -7 277802.3 7942.23
6 2 -7 258727.8 7248.76
6 -2 -7 247033.2 6375.55
6 2 -7 263397.6 7272.8
6 -2 -6 39211.17 1758.53
6 2 -6 40073.16 1778.58
6 -2 -6 38079.87 1334.5
6 2 -6 39641.37 1666.73
6 -2 -5 90458.14 2708.37
6 2 -5 87838.5 2654.63
6 -2 -5 85181.42 2180.43
6 2 -5 89319.4 2649.3
6 -2 -4 41845.03 2769.02
6 2 -4 41565.45 1621.77
6 -2 -4 41371.98 1483.99
6 2 -4 40816.63 1616.02
-6 2 4 39225.69 1481.98
6 -2 -3 135829.2 3709.34
6 2 -3 132206.7 3473.81
6 -2 -3 138093.7 3297.64
6 2 -3 139874.4 4608.21
-6 2 3 133964.3 3420.84
6 -2 -2 309.15 888.95
6 2 -2 78.78 451.26
6 -2 -2 310.28 443.25
6 2 -2 431.05 871.84
-6 2 2 218.89 211.64
6 -2 -1 22761.76 1375.02
6 2 -1 21560.42 1219.49
6 -2 -1 21141.21 1230.41
-6 2 1 22442.86 1289.75
6 2 -1 19706.85 1187.61
6 2 0 117963.5 3147.09
6 -2 0 125935.6 3943.13
6 -2 0 117927.9 4335.36
6 2 0 122273.8 3657.08
6 2 1 10862.19 881.66
6 -2 1 10852.8 1118.31
6 -2 1 10293.23 962.74
6 2 1 11763.93 2228.32
6 -2 2 33043.63 3228.98
6 2 2 32565.35 2168.38
6 -2 2 33278.13 2123.38
6 2 2 36730.27 1809.93
6 2 3 142026.9 4502.2
6 -2 3 154794.4 5741.81
6 -2 3 164521.4 6156.83
6 2 3 172355.7 5642.04
6 -2 4 1089.58 1212.32
6 2 4 4233.16 2052.15
6 -2 4 1406.22 590.17
6 2 4 1111.96 956.76
6 2 5 3377.14 1859.9
6 -2 5 3453.56 2558.85
6 2 5 3989.99 2602.41
6 2 6 42732.75 2079.89
6 -2 6 39383.86 2607.77
6 2 6 40944.58 2710.12
6 2 7 223361.9 7275.79
6 -2 7 215113.4 7758.59
6 2 7 215670.5 7884.31
6 2 8 107745.4 5286.62
6 -2 8 105135.6 5661.52
6 2 8 103855.4 6350.57
6 2 9 13000.63 1224.24
6 -2 9 12118.32 4388.95
6 2 9 13726.95 5600.55
6 2 10 326.29 653.26
6 -2 10 107.08 1119.73
6 2 11 18412.91 1522.01
6 -2 11 14772.63 1767.65
6 2 12 23794.5 1929.7
6 -2 12 25216.33 2217.74
6 2 13 3582.19 3072.84
6 -2 13 5656.19 1431.16
6 -3 -17 1789.41 1572.71
6 3 -17 1498.79 1610.7
6 -3 -16 13703.76 3084.37
6 3 -16 13014.87 3040.89
6 -3 -15 207.19 732.95
6 3 -15 853.18 1063.29
6 -3 -14 8723.91 2093.59
6 3 -14 8837.33 1796.82
6 -3 -13 18089.7 2276.87
6 3 -13 20859.59 1727.5
6 -3 -12 31795.94 2351.47
6 3 -12 32636.12 2304.21
6 -3 -12 31923.68 1380.16
6 -3 -11 2493.95 894.1
6 3 -11 2768.44 1558.61
6 -3 -11 1889.41 1164.48
6 -3 -10 21699.61 2636.29
6 3 -10 22946.62 3909.93
6 -3 -10 21202.87 734.4
6 3 -10 21542.56 2405.52
6 -3 -9 6833.9 1091.24
6 3 -9 5325.42 1108.31
6 -3 -9 5538.89 1278.27
6 3 -9 7169.62 1880.94
6 -3 -8 50457.13 2485.53
6 3 -8 48850.54 2383.41
6 -3 -8 46172 1672.82
6 3 -8 51140.78 2593.53
6 -3 -7 59267.61 2787.84
6 3 -7 58719.15 2826.15
6 -3 -7 55816.95 1957.94
6 3 -7 59255.96 2516.17
6 -3 -6 27242.17 2430.02
6 3 -6 24608.25 1285.51
6 -3 -6 25019.43 893.59
6 3 -6 25595.64 1283.65
6 -3 -5 162796.7 5254.23
6 3 -5 163738.5 5321.48
6 -3 -5 155486.7 4069.26
6 3 -5 176049 6462.14
6 -3 -4 249.09 736.06
6 3 -4 673.44 325.73
6 -3 -4 495.98 250.38
6 3 -4 524.47 505.01
6 -3 -3 142192.7 3959.53
6 3 -3 146207.5 4082.22
6 -3 -3 149988 3551.01
6 3 -3 153305.6 4112.04
6 -3 -2 399072.3 9070.69
6 3 -2 402313.2 8785.85
6 -3 -2 399214.6 9046.26
6 3 -2 374327.4 8855.6
-6 3 2 386023.4 8713.27
6 -3 -1 85584.65 2866.9
6 3 -1 83623.36 2597.44
-6 -3 1 76900.54 2118.71
6 -3 -1 84643.71 2676.6
6 3 -1 83877.43 2553.93
-6 3 1 83804.18 2403.94
6 3 0 7944.86 743.36
6 -3 0 6644.95 1016.16
-6 -3 0 8219.68 788.83
6 -3 0 8084.75 1077.11
6 3 0 8133.69 1265.57
6 3 1 23923.77 1635.17
6 -3 1 23926.24 1601.41
-6 -3 -1 25989.65 1212.7
6 3 1 24752.1 1560.58
6 3 2 365159.2 9557.36
6 -3 2 384505.4 5712.56
6 3 2 374612.9 10581.46
6 3 3 5627.85 695.19
6 -3 3 5541.99 3320.13
6 3 3 5548.06 1100.79
6 3 4 15476.41 1037.95
6 -3 4 15316.19 2434.97
6 3 4 15824.05 1456.27
6 3 5 106837.4 4321.52
6 -3 5 102601 4760.92
6 3 5 104669.2 4081.12
6 3 6 1940.14 634.28
6 -3 6 1354.37 1543.7
6 3 6 1892.85 1253.12
6 3 7 5326.94 2057.39
6 -3 7 5817.78 3178.03
6 3 7 6969.8 3659.4
6 3 8 52143.33 2917.21
6 -3 8 47437.13 3308.55
6 3 8 48685.88 3520.04
6 3 9 46007.29 3332.07
6 -3 9 39274.8 2775.01
6 3 9 42505.04 2739.88
6 3 10 53693.05 2579.1
6 -3 10 53635.49 2894.04
6 3 10 50563.69 2741.02
6 3 11 3101.35 2451.8
6 -3 11 4741.6 3406.78
6 3 12 3405.25 3360.95
6 -3 12 3302.99 1393.27
6 -3 13 499.69 1155.22
6 4 -16 29306.75 2152.86
6 -4 -15 10716.67 3608.48
6 4 -15 11814.67 1448.74
6 -4 -14 34986.94 1995.55
6 4 -14 37179.1 2118.34
6 -4 -13 1641.43 874.7
6 4 -13 1494.1 1204.44
6 -4 -12 188.42 418.31
6 4 -12 -702.6 1002.29
6 -4 -11 65640.01 4545.96
6 4 -11 64700.94 3733.83
6 4 -11 66690.81 3483.79
6 -4 -10 23674.26 2630.92
6 4 -10 22951.1 2466.12
6 -4 -10 20062.38 620.4
6 4 -10 26004.8 3476.62
6 -4 -9 43314.88 2226.51
6 4 -9 44657.06 2416.23
6 -4 -9 33683.05 542.26
6 4 -9 42487.57 2097.5
6 -4 -8 14325.16 1224.5
6 4 -8 14746.76 1344.3
6 -4 -8 12000.11 317.9
6 -4 -8 10870.47 282.91
6 4 -8 15062.4 1135.98
6 -4 -7 66436.17 2978.2
6 4 -7 61915.12 2779.02
6 4 -7 63802.86 2915.46
6 -4 -6 9580.36 1621.65
6 4 -6 10107.66 1011.45
6 -4 -6 9549.41 315.31
6 4 -6 11424.66 1805.74
6 -4 -5 57178.66 2378.57
6 4 -5 55211.16 1977.49
6 -4 -5 53943.07 1490.38
6 4 -5 55049.37 2130.13
6 -4 -4 65832.76 2579.31
6 4 -4 68736.86 2394.28
6 -4 -4 74221.32 2074.92
6 4 -4 70798.76 2927.97
-6 4 4 65137.83 1809
6 -4 -3 29093.61 1713.13
6 4 -3 32137.18 1778.17
6 4 -3 31097.89 1557.96
6 -4 -2 11062.78 1290.35
6 4 -2 10275.72 672.43
-6 -4 2 9041.31 590.51
6 4 -2 9839.99 954.03
6 4 -1 2107.66 1307.65
-6 4 1 1299.8 416.65
6 4 -1 2694.91 955.68
6 -4 0 561616.4 7105.02
6 4 0 552156.3 3703.6
-6 -4 0 529346.5 3057.21
6 4 0 548316.6 4629.6
6 4 1 65513.04 2532.93
6 -4 1 63800.56 2619.1
-6 -4 -1 63292.93 2028.16
6 4 1 66897.26 2701.69
6 -4 2 2423.96 1713.26
6 4 2 2557.55 591.76
-6 -4 -2 2213.75 1194.03
6 4 2 3125.32 2114.33
6 4 3 10672.69 866.63
6 -4 3 9516.68 1328.2
-6 -4 -3 11064.15 836.92
6 4 3 10764.99 3028.25
6 4 4 74706.28 2602.4
6 -4 4 57313.76 2696.44
6 4 4 71892.38 3426.04
6 4 5 -185.85 422.14
6 -4 5 325.54 1603.5
6 4 5 82.96 769.34
6 4 6 979.48 639.41
6 -4 6 250.18 1303.99
6 4 6 748.68 1843.21
6 4 7 -146.48 523.29
6 -4 7 47.12 809.92
6 4 7 -169.44 1203.2
6 4 8 44725.33 2122.33
6 -4 8 41761.3 5512.68
6 4 8 41283.62 3168.62
6 4 9 1495.65 815.54
6 -4 9 1897.08 1445.68
6 4 9 907.81 713.27
6 4 10 35613.25 2170.85
6 -4 10 37701.54 2832.32
6 4 10 38717.67 2753.79
6 4 11 2460.59 1384.7
6 -4 11 2294.83 1720.41
6 4 11 2658.02 1954.31
6 4 12 3299.65 2548.66
6 -4 12 4580.78 4045.28
6 -4 13 527.25 1307.12
6 -5 -16 1647.26 955.91
6 5 -16 1079.64 1218.74
6 -5 -15 45542.01 3843.11
6 5 -15 49545.05 2565.43
6 -5 -14 5902.39 2165.46
6 5 -14 6007.81 1261.34
6 5 -13 83096.31 4421.97
6 -5 -12 8725.5 1670.21
6 5 -12 9163.46 1313.48
6 -5 -11 31630.67 2387.83
6 5 -11 33207.64 2201.23
6 5 -11 32582.67 1927.96
6 -5 -10 6546 3385.51
6 5 -10 5487.45 3072.65
6 5 -10 6253.06 1060.48
6 -5 -9 415258.8 5224.47
6 5 -9 392725.7 8080.53
6 5 -9 393463.3 5355.55
6 -5 -8 2244.87 1033.34
6 5 -8 2585.3 1054.09
6 5 -8 2470.56 967.01
6 -5 -7 171912.9 5574.18
6 5 -7 172019 5468.57
6 5 -7 173861.9 5650.71
6 -5 -6 847.2 918.43
6 5 -6 178.43 333.15
6 5 -6 179.96 508.75
6 -5 -5 96046.25 3870.79
6 5 -5 97881.47 3672.33
6 5 -5 100738 4098.04
6 -5 -4 4916.64 1764.68
6 5 -4 5215.51 1218.61
6 5 -4 5862.85 2930.47
6 -5 -3 10331.1 2377.48
6 5 -3 10001.06 815.42
-6 5 3 9817.72 529.86
6 5 -3 10082.92 1118.72
6 5 -2 156901.7 4495.23
6 -5 -2 155664.6 5567.48
6 5 -2 173180.3 4706.6
6 5 -2 171979.1 5334.03
6 -5 -1 44664.92 3357.16
6 5 -1 43198.9 1729.43
-6 -5 1 40853.12 1383.51
-6 5 1 45906.98 1829.95
6 5 -1 42490.24 1919.49
6 -5 0 499.56 794.5
6 5 0 577.95 344.75
-6 -5 0 474.32 307.21
6 5 0 294.46 842.94
6 5 1 1810.97 1024.34
6 -5 1 1958.93 1057.49
-6 -5 -1 1817.36 399.37
6 5 1 2596.25 1328.18
6 5 2 143513.7 5030.21
6 -5 2 143947 5526.72
-6 -5 -2 148894.6 4922
6 5 2 152711.4 5829.19
6 5 3 19529.61 970
6 -5 3 18671.96 1500.55
-6 -5 -3 20949.73 1190.97
6 5 3 19887.31 2931.13
6 5 4 16373.45 983.44
6 -5 4 16492.17 1518.61
-6 -5 -4 15905.38 736.88
6 5 4 15740.51 2795.07
6 5 5 45340.04 1963.07
6 -5 5 40794.26 2719.83
6 5 5 44191.54 3518.82
6 5 6 3655.5 1520.05
6 -5 6 3802.59 1497.99
6 5 6 3586.22 2107.76
6 5 7 7443.08 860.53
6 -5 7 7695.15 1563.7
6 5 7 7787.99 4864.51
6 5 8 19494.96 1090.56
6 -5 8 21329.57 2421.48
6 5 8 17947.16 3506.47
6 5 9 44378.82 2256.43
6 -5 9 43434.93 2771.22
6 5 9 42041.83 2670.36
6 5 10 10489.52 1068.61
6 -5 10 8639.71 5991.75
6 5 10 7638.84 4483.21
6 -5 11 6039.4 1659.82
6 5 11 7831.64 5256.35
6 -5 12 3015.31 1930.85
6 5 12 2891.34 2913.48
6 -6 -15 8125.71 2097.29
6 6 -15 10295.27 1391.42
6 -6 -14 22548.88 2405.7
6 6 -14 28186.52 2238.01
6 -6 -13 237.26 518.26
6 6 -13 546.64 865.91
6 -6 -12 1235.64 848.08
6 6 -12 947.19 1093.74
6 6 -12 1377.58 1366.3
6 -6 -11 200926.8 5630.68
6 6 -11 205510.8 5911.13
6 6 -11 198035.6 8076.58
6 6 -10 9044.25 1423.22
6 6 -10 8751.69 4084.47
6 6 -9 200367.4 9329.28
6 6 -9 202403.1 9455.92
6 -6 -8 33008.59 1819.35
6 6 -8 35740.38 1829.84
6 6 -8 35629.89 1919.55
6 -6 -7 275597.5 9536.25
6 6 -7 265412.2 7998.16
6 6 -7 267733.5 9274.8
6 -6 -6 18085.98 1492.46
6 6 -6 20063.25 1045.85
6 6 -6 22338.96 3068.73
6 -6 -5 24090.62 1797.37
6 6 -5 25007.87 1436.04
6 6 -5 25835.23 2757.23
6 -6 -4 11002.94 1960.07
6 6 -4 10252.91 1874.83
6 6 -4 11590.84 1375.92
6 6 -3 14.51 246.81
6 -6 -3 498.31 293.69
6 6 -3 323.78 642.24
6 -6 -2 48152.78 2535.06
6 6 -2 49537.79 2064.06
6 6 -2 50127.08 2499.53
6 -6 -1 779.46 715.02
6 6 -1 1173.28 678.89
-6 6 1 -269 326.76
6 6 -1 828.68 586.08
6 6 0 142.07 145.81
6 6 0 40.75 278.04
6 -6 0 10.48 554.19
6 6 0 496.99 615.55
6 6 1 122060.4 3537.27
6 -6 1 125044.1 4415.94
-6 -6 -1 125906 3576.17
6 6 1 127574.4 4889.87
6 6 2 3140.93 412.39
6 -6 2 2341.89 1425.55
-6 -6 -2 2714.76 651.4
6 6 2 3184.38 1730.33
6 6 3 9238.43 816.36
6 -6 3 9049.38 1237.47
6 6 3 8287.86 1972.6
6 6 4 600.29 365.39
6 -6 4 410.08 966.76
6 6 4 -216.22 1101.02
6 6 5 1367.11 627.71
6 -6 5 1161.84 902.6
6 6 5 717.24 1461.27
6 6 6 14259.65 774.68
6 -6 6 14035.29 2498.85
6 6 6 15805.1 3169.73
6 -6 7 25711.39 2230.58
6 6 7 28458.52 4334.41
6 -6 8 973.55 1315.2
6 6 8 868.75 1123.89
6 -6 9 37329.42 2648.79
6 6 9 33669.38 5818.78
6 -6 10 1593.14 2119.73
6 6 10 2275.19 2130.77
6 -6 11 15925.75 2125.58
6 6 11 16378.92 3653.82
6 -6 12 1037.58 1105.68
6 6 12 1286.6 1303.58
6 -7 -15 24193.79 2937.19
6 7 -15 28184.73 2895.84
6 -7 -14 2016.43 1671.98
6 7 -14 2380.29 1577.27
6 7 -14 3291.8 1210.6
6 -7 -13 56889.39 3116.6
6 7 -13 59245.97 3256.81
6 7 -13 63639.85 3694
6 -7 -12 111967.4 4623.04
6 7 -12 109842.9 3639.83
6 7 -12 111940.4 3796.9
6 -7 -11 2286.31 1038.87
6 7 -11 2037.96 980.57
6 7 -11 1824.36 1282.44
6 -7 -10 7097.5 1714.02
6 7 -10 8248.26 1207.78
6 7 -10 7470.99 3476.24
6 -7 -9 109044.2 4938.24
6 7 -9 102650.2 4432.19
6 7 -9 101257.4 6344.24
6 -7 -8 1628.82 1064.28
6 7 -8 1261.48 787.43
6 7 -8 1219.16 754.95
6 7 -7 157271.3 7195.77
6 7 -7 161911.1 7628.68
6 7 -6 22684.3 1260.26
6 7 -6 25797.63 4107.08
6 -7 -5 6774.6 3167.7
6 7 -5 7219.46 822.13
6 7 -5 7170.05 1373.87
6 -7 -4 50558.21 2668.67
6 7 -4 49557.1 1868.05
6 7 -4 49132.87 2722.7
6 -7 -3 68056.14 2984.21
6 7 -3 68282.56 2822.45
-6 7 3 59909.73 1805.97
6 7 -3 69302.78 4335.61
6 -7 -2 138777 5787.78
6 7 -2 132218.4 4028.18
-6 7 2 122464.9 3653.96
6 7 -2 137969.1 6448.8
6 -7 -1 22137.72 3909.88
6 7 -1 22776.56 972.3
6 7 -1 24586.2 1898.13
6 7 0 16714.65 483.23
6 -7 0 16600.04 2398.35
6 7 0 16004.14 2400.59
6 7 1 167.7 105.88
6 -7 1 1073.53 974.39
6 7 1 641.77 914.31
6 -7 2 78965.69 3051.47
6 7 2 78549.48 3678.02
6 -7 3 18940.37 1552.8
6 7 3 20804.58 1739.64
6 -7 4 14260.72 2329.69
6 7 4 15443.93 1615.61
6 -7 5 419.12 1020.06
6 7 5 984.38 1107.36
6 -7 6 174.48 1057.27
6 7 6 485.12 706.93
6 -7 7 1574.73 1055.69
6 7 7 1613.65 953.32
6 -7 8 -427.64 1234.45
6 7 8 189.25 715.06
6 -7 9 11150.74 3130.04
6 7 9 7008.04 4116.48
6 -7 10 529.77 584.55
6 7 10 339.56 357.87
6 -7 11 2481.15 1955.98
6 7 11 2165.73 1751.73
6 -8 -14 90852.04 4561.15
6 8 -14 96157.85 5253.03
6 8 -14 108444.6 5573.58
6 -8 -13 5008.74 3868.37
6 8 -13 8906.52 1277.7
6 8 -13 10108.92 1552.06
6 -8 -12 2262.89 1955.46
6 8 -12 3526.03 1036.85
6 8 -12 2878.9 2090.48
6 -8 -11 18271.74 2380.72
6 8 -11 24361.6 1749.51
6 8 -11 20579.89 4378.15
6 -8 -10 39099.73 4812.49
6 8 -10 40112.84 2446.55
6 8 -10 40674.19 3073.02
6 -8 -9 7073.06 1986.15
6 8 -9 7418.33 940.52
6 8 -9 6486.53 1525.92
6 -8 -8 3309.21 984.06
6 8 -8 3407.47 968.89
6 8 -8 4049.84 2591.88
6 -8 -7 1759.43 1057.77
6 8 -7 1189.35 654.7
6 8 -7 1775.72 1222.96
6 -8 -6 8432.77 2602.31
6 8 -6 8027.68 1036.72
6 8 -6 6977.75 1495.12
6 -8 -5 76550.8 4257.44
6 8 -5 72341.73 3441.28
6 8 -5 77724.47 4646.12
6 -8 -4 64760.42 4901.69
6 8 -4 66406.72 3278.69
6 8 -4 66524.87 4278.25
6 8 -3 89800.8 2232.33
6 8 -3 90195.97 3142.1
6 8 -2 23476.22 825.49
6 8 -2 27196.94 2819.1
6 -8 -1 2816.72 1005.34
6 8 -1 1778 1773.77
6 -8 0 159424.4 4231.84
6 8 0 172313.2 4637.11
6 -8 1 50073.18 3105.89
6 8 1 51903.01 3359.78
6 -8 2 1612.81 961.69
6 8 2 1631.98 1502.9
6 -8 3 58489.83 2837.81
6 8 3 62911.36 3516.54
6 -8 4 6054.87 1979.1
6 8 4 6833.49 1591.84
6 -8 5 6057.38 1304.75
6 8 5 8438.55 2371.92
6 -8 6 2581.03 1552.96
6 8 6 3476.6 1510.51
6 -8 7 25329.75 2082.09
6 8 7 29235.76 2555.34
6 -8 8 8597.4 2655.61
6 8 8 8437.56 4984.08
6 -8 9 1818.55 1972.43
6 8 9 3131.28 1628.14
6 -8 10 14884.96 2014.81
6 8 10 16327.16 2446.27
6 -9 -13 13581.09 1733.79
6 9 -13 14051.3 1513.35
6 9 -13 14306.22 1875.34
6 -9 -12 21745.98 1982.37
6 9 -12 21670.72 1639.98
6 9 -12 21270.62 3616.27
6 -9 -11 13539.6 2422.23
6 9 -11 13347.93 1396.62
6 9 -11 12524.31 2755.75
6 -9 -10 3279.37 1029.15
6 9 -10 4829.59 999.42
6 9 -10 3588.26 1630.64
6 -9 -9 7280.63 1489.21
6 9 -9 7055.84 831.7
6 9 -9 8499.23 1901.59
6 -9 -8 1679.39 987.15
6 9 -8 2038.02 1299.85
6 9 -8 2583.36 1506.75
6 -9 -7 52920.46 2436.49
6 9 -7 54305.94 1978.61
6 9 -7 54841.27 2632.37
6 -9 -6 15501.16 1730.49
6 9 -6 15505.98 902.43
6 9 -6 16263.37 1662.51
6 -9 -5 187835.6 8030.74
6 9 -5 182079.3 6760.12
6 9 -5 190632.4 8732.76
6 -9 -4 12209.3 3919.95
6 9 -4 11891.94 4330.79
6 -9 -3 73114.75 3107.39
6 9 -3 72415.07 5453.16
6 -9 -2 28458.6 2259.72
6 9 -2 29148.41 4095.6
6 -9 -1 79989.92 3379.88
6 9 -1 84711.11 3702.54
6 -9 0 5410.26 1103.97
6 9 0 5782.1 2922.18
6 9 1 67734.56 4212.36
6 9 2 2117.05 1990.65
6 -9 3 1192.37 877.54
6 9 3 1415.21 890
6 -9 4 5585.42 4145.73
6 9 4 5388.14 3469.56
6 -9 5 137405.1 6687.04
6 9 5 159843.6 7599.34
6 -9 6 1960.1 1666.05
6 9 6 2104.06 1569.5
6 -9 7 2746.73 1205.47
6 9 7 2339.36 1128.13
6 -9 8 6676.79 1456.42
6 9 8 4883.6 2591.62
6 -9 9 29118.64 5534.79
6 9 9 28641.18 5267.03
6 -10 -11 1933.01 1066.09
6 10 -11 1616.98 736.41
6 10 -11 1617.2 1460.41
6 -10 -10 2273.47 1218.27
6 10 -10 1172.65 1222.17
6 10 -10 965.49 993.01
6 -10 -9 360.87 586.52
6 10 -9 152.57 524.32
6 10 -9 -1.99 972.1
6 -10 -8 10003.54 3782.62
6 10 -8 10051.29 1998.36
6 -10 -7 57286.85 2741.31
6 10 -7 57903.98 3232.44
6 -10 -6 143.74 442.83
6 10 -6 130.19 904.83
6 -10 -5 17199.69 3169.58
6 10 -5 17326.18 1784.05
6 -10 -4 259.71 406.74
6 10 -4 -244.21 912.52
6 -10 -3 98871.99 3739.76
6 10 -3 105119.5 4414.56
6 -10 -2 9725.65 2495.57
6 10 -2 10042.13 3028.45
6 -10 -1 -7.98 740.85
6 10 -1 468.71 867.06
6 -10 0 24305.56 3142.37
6 10 0 28157.57 1888.72
6 -10 1 8116.5 1496.36
6 10 1 9262.92 2079.92
6 -10 2 31247.04 2265.55
6 10 2 33546.7 2938.61
6 -10 3 89275.62 3445.95
6 10 3 94748.62 4787.55
6 -10 4 14515.49 1975.03
6 10 4 13901.36 1593.8
6 -10 5 4703.47 2377.05
6 10 5 4287.76 2951.11
6 10 6 11971.52 1550.02
6 10 7 72996.46 4880.73
6 -10 8 8053.03 3598.01
6 10 8 9006.87 4881.36
6 11 -10 3110.82 1673.89
6 -11 -9 376.81 619.22
6 11 -9 388.13 337.19
6 -11 -8 980.54 758.33
6 11 -8 912.08 1388.17
6 -11 -7 13546.97 2337.47
6 11 -7 13995.23 1437.35
6 -11 -6 195.77 487.04
6 11 -6 866 937.78
6 -11 -5 21162.48 2591.29
6 11 -5 24326.44 1942.09
6 -11 -4 2189.68 1607.4
6 11 -4 2934.45 1419.31
6 -11 -3 1232.51 889.74
6 11 -3 1423.81 1010.8
6 -11 -2 23745.52 2548.17
6 11 -2 30720.86 2372.21
6 -11 -1 5771.57 1022.6
6 11 -1 8352.25 1271.4
6 -11 0 4039.28 2199.23
6 11 0 4830.66 3383.66
6 -11 1 10048.81 1428.88
6 11 1 10828.28 1544.9
6 -11 2 68798.88 3161.81
6 11 2 78583.37 3678.72
6 -11 3 466.26 884.7
6 11 3 757.47 815.84
6 -11 4 54374.08 4637.61
6 11 4 59094.66 4070.36
6 -11 5 20804.87 1970.34
6 11 5 22165.72 2013.35
6 -11 6 11253.53 1691.86
6 11 6 12475.22 1895.43
6 12 -8 -36.5 945.33
6 12 -7 16297.49 3822.85
6 12 -6 6447.59 1300.52
6 -12 -5 145.16 592.69
6 12 -5 259.68 818.12
6 -12 -4 1657.96 1465.31
6 12 -4 2022.84 1340.32
6 -12 -3 504.26 710.56
6 12 -3 276.31 435.4
6 -12 -2 1707.24 824.82
6 12 -2 2302.41 2215.84
6 -12 -1 4929.91 1075.46
6 12 -1 6361.86 1652.8
6 -12 0 9379.94 1434.18
6 12 0 10796.18 1348.32
6 -12 1 5644.3 1196.56
6 12 1 4880.87 2497.83
6 -12 2 27640.2 2019.1
6 12 2 30624.32 2672.53
6 -12 3 1991.24 1731.41
6 12 3 2025.33 2037.29
6 -12 4 18059.92 3194.1
6 12 4 23589.83 2383.88
6 13 -3 2536.69 2656.67
6 13 -2 319.42 820.6
6 -13 -1 1928.53 836.9
6 13 -1 3512.65 1321.4
6 -13 0 2253.69 1018.64
6 13 0 2723.59 2503.04
7 0 -17 170.04 848.37
7 0 -16 2279.45 1986.25
7 0 -15 -28.58 1262.18
7 0 -15 107.52 528
7 0 -14 352.23 1225.97
7 0 -14 118.93 333.17
7 0 -13 437.48 816.36
7 0 -13 -187.86 512.09
7 0 -12 18580.95 3110.73
7 0 -12 18594.54 1261.3
7 0 -11 74.93 626.64
7 0 -11 -13.09 546.21
7 0 -10 21795.39 1756.25
7 0 -10 23110.93 1114.6
7 0 -9 221 677.28
7 0 -9 308.35 564.33
7 0 -8 2782.7 1804.4
7 0 -8 3197.63 1310.21
7 0 -7 -130.05 897.64
7 0 -7 -42.47 423.95
7 0 -6 26873.13 1638.04
7 0 -6 27447.88 1188.25
7 0 -5 34.58 507.24
7 0 -5 54.73 403.72
7 0 -4 196084.9 5637.53
7 0 -3 805.07 807.04
7 0 -3 490.31 509.18
7 0 -2 336399 8828.64
7 0 -2 356133.5 8014.56
7 0 -1 545.56 880.79
7 0 -1 340.83 575.23
7 0 0 124404.4 4721.25
7 0 0 114408.3 3791.89
7 0 1 290.61 343.41
7 0 1 201.48 446.9
7 0 2 12118.92 1418.88
7 0 2 13267.93 1185.4
7 0 3 413 896.96
7 0 3 454.03 733.95
7 0 4 5755.62 1216.63
7 0 4 5127.27 2795.25
7 0 5 92.32 937.48
7 0 5 248.2 406.07
7 0 6 67354.8 2870.07
7 0 6 65824.76 3611.74
7 0 7 -369.24 983.09
7 0 7 215.01 1139.9
7 0 8 7714.78 1583.43
7 0 9 414.71 619.45
7 0 10 1682.89 1489.26
7 0 11 -386.84 950.83
7 0 12 36019.33 3184.2
7 0 13 345.86 423.67
7 -1 -17 394.36 652.9
7 1 -17 457.37 1161.9
7 -1 -16 4363.9 4467.55
7 1 -16 5255.37 3291.13
7 -1 -15 -42.41 1247.29
7 1 -15 424.8 919.26
7 1 -15 -35.28 681.22
7 -1 -14 140.99 539.87
7 1 -14 202.92 833.35
7 1 -14 191.89 609.35
7 -1 -14 102.43 317.26
7 -1 -13 53089.89 3889.43
7 1 -13 53468.5 3046.27
7 1 -13 51652.98 2398.76
7 -1 -13 52725.71 2304.53
7 1 -12 25556.82 1778.16
7 -1 -12 26646.92 1877.16
7 1 -12 26317.06 1854.95
7 -1 -12 26584.63 1391.02
7 1 -11 636.35 588.69
7 -1 -11 840.51 1073.6
7 -1 -11 615.56 443.96
7 1 -11 902.73 416.55
7 1 -10 34197.53 2223.27
7 -1 -10 32108.36 1913.91
7 1 -10 33501.74 1435.02
7 -1 -10 32303.14 1247.58
7 -1 -9 94724.39 3670.57
7 1 -9 93608.77 3697.73
7 -1 -9 88576.68 2905.84
7 1 -9 93788.92 3464.6
7 -1 -8 542.11 958.41
7 1 -8 40.4 740.32
7 -1 -8 -28.03 400.29
7 1 -8 124.3 360.19
7 1 -7 59396.93 2679.72
7 -1 -7 61118.02 2866.72
7 -1 -7 60606.21 2360.75
7 1 -7 61012.92 3193.27
7 -1 -6 719.59 944.35
7 1 -6 560.6 399.28
7 -1 -6 599.33 353.18
7 1 -5 2719.41 1618.94
7 -1 -5 4276.18 1923.76
7 -1 -5 2433.27 1087.68
7 1 -5 2718.06 1731.23
7 -1 -4 77700.39 2892.36
7 1 -4 71594.34 2464.76
7 -1 -4 74291.46 2852.97
7 1 -4 71981.92 2663.09
7 1 -3 1013.89 1040.7
7 -1 -3 925.25 711.63
7 -1 -3 409.45 457.94
7 1 -3 35.38 450.37
7 1 -2 128222.6 4187.69
7 -1 -2 129287.3 4405.34
7 1 -2 131577.1 4120.35
7 -1 -1 7124.39 1033.56
7 1 -1 7527.98 1238.15
7 -1 -1 8107.62 781.74
7 1 -1 8052.53 891.67
7 1 0 77036.47 3061.73
7 -1 0 77313.74 3365.73
7 -1 0 72913.38 2994.31
7 1 0 73970.47 2879.69
7 1 1 54110.98 3254.45
7 -1 1 56859.6 2668.58
7 -1 1 53584.4 2366.76
7 1 1 55129.08 2277.74
7 -1 2 6925.57 1342.56
7 1 2 6855.96 1459.92
7 -1 2 7568.99 1428.2
7 1 2 6952.69 833.28
7 -1 3 11149.35 1420.21
7 1 3 12752.58 1515.17
7 -1 3 13778.69 2970.02
7 1 3 13801.96 1226.08
7 -1 4 349.94 940.85
7 1 4 1162.72 683.09
7 -1 4 1262.08 743.05
7 1 4 894.58 550.8
7 1 5 8925.77 1158.4
7 -1 5 8261.63 3164.19
7 -1 5 8673.82 1505.85
7 1 5 9546.54 4031.13
7 -1 6 15948.49 1938.04
7 1 6 14885.13 2601.47
7 -1 6 14447.9 1890.96
7 1 6 17121.28 4280.12
7 1 7 112458.9 5964.45
7 -1 7 102284.7 5510.93
7 1 7 96071.43 5342.3
7 1 8 16647.37 2267.19
7 -1 8 18402.94 1767.63
7 1 8 15948.23 4558.43
7 1 9 404.28 540.93
7 -1 9 335.18 556.18
7 1 9 -168.97 1290.59
7 -1 10 1489.63 1511.69
7 1 10 -316.37 841.42
7 -1 11 2512.55 1347.97
7 1 11 2615.3 2113.95
7 1 12 8070.67 4188.48
7 -1 12 8070.06 2791.18
7 -1 13 558.34 1133.89
7 1 13 638.88 834.05
7 -2 -16 48373.84 3685.36
7 2 -16 49355.9 2461.63
7 -2 -15 21111.1 2625.89
7 2 -15 21998.41 1945.68
7 2 -15 22029.95 1781.28
7 -2 -14 39575.34 5300.49
7 2 -14 41516.02 2277.95
7 2 -14 40914.74 1919.66
7 -2 -13 632.39 1060.34
7 2 -13 1343.74 1078.62
7 2 -13 822.8 269.58
7 -2 -13 -18.78 354.52
7 -2 -12 109.83 957.27
7 2 -12 361.46 288.32
7 -2 -12 158.99 488.07
7 2 -12 187.97 399.11
7 2 -11 179787.3 8555.87
7 -2 -11 178016.6 8655.44
7 -2 -11 164899.1 7262.98
7 2 -11 180029.9 8432.48
7 -2 -10 42428.72 2248.17
7 2 -10 41411 2396.76
7 -2 -10 40372.94 1293.98
7 2 -10 41138.78 1785.38
7 -2 -9 23642.49 1507.36
7 2 -9 21180.28 1450.19
7 -2 -9 20642.34 979.51
7 2 -9 20982.98 1158.16
7 -2 -8 40005.3 2031.66
7 2 -8 41446.99 3958.96
7 -2 -8 39745.69 1516.34
7 -2 -7 14780 1331.23
7 2 -7 12922.98 1442.31
7 -2 -7 11329.92 741.34
7 2 -7 12497.45 1480.18
7 -2 -6 4687.46 2489.65
7 2 -6 3509.29 876
7 -2 -6 2857.13 593.87
7 2 -6 3207.26 764.33
7 -2 -5 17071.55 1399
7 2 -5 18453.06 1163.87
7 -2 -5 18142.27 1147.26
7 2 -5 19129.06 1075.08
7 -2 -4 29820.6 1839.29
7 2 -4 29469.07 1518.45
7 -2 -4 30129.52 1449.24
7 2 -4 31262.81 1891.84
-7 2 4 27687.99 1230.03
7 -2 -3 10407.69 1630.12
7 2 -3 10857.54 1403.22
7 -2 -3 11557.8 877.35
7 2 -3 10203.08 909.97
-7 2 3 9194.27 1243.01
7 -2 -2 9500.73 1162.98
7 2 -2 8767.99 1885.1
7 -2 -2 9314.82 1404.05
7 2 -2 9735.75 913.82
7 -2 -1 10378.71 1900.95
7 2 -1 11497.79 950.03
7 -2 -1 9438.52 1128.12
7 2 -1 12958.75 1029.8
7 2 0 4056.52 2418.46
7 -2 0 4708.1 2219.75
7 2 0 3575.56 2237.47
7 2 1 4917.94 1062.45
7 -2 1 5501.7 3248
7 -2 1 4914.86 667.42
7 2 1 4249.66 944.01
7 -2 2 21542.3 1641.31
7 2 2 22223.84 1707.65
7 -2 2 23307.68 1461.15
7 2 2 22582.01 2821.51
7 -2 3 14965.26 1913.43
7 2 3 16395.41 1354.45
7 -2 3 16148.46 1885.26
7 2 3 16813.81 2683.24
7 -2 4 -315.44 1064.28
7 2 4 121.18 686.39
7 -2 4 221.63 722.53
7 2 4 34.09 547.69
7 2 5 133540 4719.33
7 -2 5 119765.6 5187.87
7 2 5 127185.3 5463.3
7 -2 6 33887.31 2235.2
7 2 6 35977.34 1769.34
7 2 6 35021.2 2512.24
7 2 7 1306.6 912.58
7 -2 7 2022.3 1426.98
7 2 7 505.91 1335.31
7 2 8 48351.62 3026.33
7 -2 8 49454.74 3518.63
7 2 8 44965.16 3373.04
7 2 9 94592.75 3444.16
7 -2 9 95910.42 7152.19
7 2 9 92727.12 4458.22
7 2 10 13242.34 3263.81
7 -2 10 16606.94 3397.8
7 2 10 17009.72 5553.3
7 2 11 -562.84 715.52
7 -2 11 -268.8 1034.3
7 2 12 6410.89 2581.05
7 -2 12 7967.2 1598.6
7 -3 -16 52776.52 2714.13
7 3 -16 59900.05 2817.01
7 -3 -15 -42.72 893.44
7 3 -15 -595.16 1015.25
7 3 -15 384.01 763.87
7 -3 -14 39275.01 4353.31
7 3 -14 41982.54 2261.7
7 3 -14 41302.42 3982.84
7 -3 -13 70286.85 4013.63
7 3 -13 68902.4 4042.63
7 3 -13 70086.09 3630.1
7 -3 -12 85144.43 4212.06
7 3 -12 91251.5 4371.84
7 3 -12 87923.29 5015.49
7 -3 -11 1677.79 905.29
7 3 -11 1507.19 887.45
7 -3 -11 1047.36 641.72
7 3 -11 1264.38 951.26
7 -3 -10 21528.63 2180.75
7 3 -10 19792.52 1508.03
7 -3 -10 19065.27 678.89
7 3 -10 20991.56 1259.04
7 -3 -9 98948.09 3174.98
7 3 -9 98474.78 4218.47
7 -3 -9 89870.74 1840.49
7 -3 -8 807.78 664.07
7 3 -8 190.97 443.12
7 -3 -8 65.15 211.18
7 3 -8 151.81 385.47
7 -3 -7 -89.92 756.97
7 3 -7 -233.49 729.17
7 -3 -7 27.17 245.99
7 3 -7 507.25 679.91
7 -3 -6 183610.4 6848.47
7 3 -6 180760.6 6731.21
7 -3 -6 172886.4 5688.57
7 3 -6 175714.8 7417.3
7 -3 -5 22310.22 1466.78
7 3 -5 21419.96 1210.24
7 -3 -5 21115.82 1369.68
7 3 -5 22294.16 1464.24
7 -3 -4 1150.84 871.91
7 3 -4 1646.43 932.57
7 -3 -4 1360.59 861.68
7 3 -4 1568.14 856.87
7 -3 -3 708.14 437.45
7 3 -3 1229.7 896.97
7 -3 -3 1074.7 718.75
7 3 -3 1302.12 818.03
-7 3 3 1120.36 575.16
7 -3 -2 63375.4 4436.99
7 3 -2 70675.94 2618.12
7 -3 -2 71008.23 2453.42
7 3 -2 74494.31 2867.89
-7 3 2 72342.96 2447.76
7 -3 -1 49563.72 2394.87
7 3 -1 49611.83 2492.01
7 -3 -1 50226.3 2334.13
7 3 -1 49193.41 2145.23
7 -3 0 84422.87 4268.93
7 3 0 87478.24 4126.22
7 -3 0 86227.72 3870.13
7 3 0 84225.67 3948.29
7 3 1 391.34 533.98
7 -3 1 188.56 379.76
7 -3 1 237.82 634.26
7 3 1 71.51 394.33
7 -3 2 9668.99 1354.27
7 3 2 10253.6 1047.01
7 3 2 10870.95 1724.97
7 3 3 31675.33 1722.7
7 -3 3 28089.45 3067.03
7 3 3 32127.87 2105.24
7 -3 4 12980.51 1757.33
7 3 4 14480.84 1006.27
7 3 4 15253.18 1977.76
7 3 5 653.57 483.3
7 -3 5 277.22 922.9
7 3 5 1782.25 1340.77
7 3 6 17871.45 1143.51
7 -3 6 16889.41 2550.47
7 3 6 15647 2752.48
7 3 7 72629.56 3361.45
7 -3 7 68762.64 4850.58
7 3 7 72684.07 6283.38
7 3 8 11641.06 1366.17
7 -3 8 13149.09 4301.82
7 3 8 12585.83 5201.11
7 3 9 1017.06 1150.97
7 3 10 101706.4 3236.94
7 -3 10 100555 3917.67
7 3 10 103614.1 4001.81
7 3 11 8246.28 3346.9
7 -3 11 9325.94 4580.7
7 3 12 34353.01 1916.67
7 -3 12 34270.52 2402.05
7 -4 -16 42972.53 2756.8
7 4 -16 46850.28 3142.67
7 4 -16 46861.13 2963.99
7 -4 -15 2714.9 2360.31
7 4 -15 3438.5 2195.8
7 4 -15 5126.12 1698.56
7 -4 -14 90755.66 4044.98
7 4 -14 96253.24 3588.48
7 4 -14 94968.6 3379.28
7 -4 -13 1044.61 1054.08
7 4 -13 622.22 928.01
7 4 -13 1526.16 1307.84
7 -4 -12 21422.22 2189.12
7 4 -12 21302.64 1787.66
7 4 -12 21801.28 1415.03
7 -4 -11 3361.86 1995.03
7 4 -11 4588.41 1207.75
7 -4 -10 19272.79 3338.51
7 4 -10 20523.23 1551.98
7 4 -10 20934.52 1426.36
7 -4 -9 98053.49 3316.3
7 4 -9 91837.32 2944.3
7 4 -9 91481.46 4118.25
7 -4 -8 45152.28 2640.07
7 4 -8 44205.6 2418.23
7 -4 -8 38536.64 1210.1
7 4 -8 45952.16 3317.71
7 -4 -7 7996.69 2481.55
7 4 -7 8692.62 1297.92
7 -4 -7 7945.07 426.38
7 4 -7 8506.17 993.56
7 -4 -6 5395.75 1139.93
7 4 -6 5289.26 730.51
7 -4 -6 4744.31 703.72
7 4 -6 6207.84 2554.11
7 -4 -5 123671 4936.52
7 4 -5 119695 4500.89
7 -4 -5 125923.3 4199.72
7 4 -5 124625 4725.27
7 -4 -4 173522.7 7341.42
7 4 -4 182403.1 6691.15
7 -4 -4 181108.3 5980.79
7 4 -4 187014.1 6836.54
7 -4 -3 97521.24 4689.61
7 4 -3 89430.17 3414.18
7 -4 -3 98430.21 3874.23
7 4 -3 94222.15 4258.77
7 -4 -2 65663.28 3097.8
7 4 -2 63084.17 2683.99
7 -4 -2 72873.1 3291.34
7 4 -2 71394.46 3110.45
-7 4 2 67184.83 3175.37
7 -4 -1 23773.48 2841.39
7 4 -1 23954.11 1660.75
7 4 -1 22845 1626.39
7 -4 0 3194.46 863.22
7 4 0 3854.38 1878.86
7 4 0 3672.51 2179.02
7 4 1 40650.87 1949.61
7 -4 1 41428.58 4925.65
7 4 1 40426.8 2060.73
7 -4 2 171284.7 6330.53
7 4 2 213020.2 6868.23
7 4 2 208326.3 6612.59
7 4 3 85220.49 3124.14
7 -4 3 81220.54 3846.36
7 4 3 71621.02 3444.02
7 4 4 2830.32 1432.03
7 -4 4 2117.32 1557.44
7 4 4 3224.29 1991.31
7 4 5 162.01 251.09
7 -4 5 363.29 1457.22
7 4 5 342.71 611.5
7 4 6 346.45 349.23
7 -4 6 952.43 1613.14
7 4 6 -192.22 1291.23
7 4 7 18710.66 2196.86
7 -4 7 17199.57 1985.8
7 4 7 17337.06 5851.49
7 4 8 64747.73 2400.34
7 -4 8 61662.82 3375.75
7 4 8 63629.08 3495.08
7 4 9 3237.76 2827.68
7 -4 9 4430.55 3026.89
7 4 9 4153.19 1984.62
7 4 10 43292.5 2100.43
7 -4 10 43507.59 2661.56
7 4 10 42969.43 4702.9
7 4 11 1843.87 1265.68
7 -4 11 2346.43 1994.87
7 4 11 2596.61 2302.97
7 -4 12 70199.33 4371.5
7 -5 -15 1740.66 1029.69
7 5 -15 1893.77 1068.1
7 5 -15 1195.27 869.16
7 5 -14 9375.13 2709.4
7 5 -14 10066.71 2757.59
7 -5 -13 12840.12 2768.69
7 5 -13 14378.82 1484.38
7 5 -13 14601.63 2502.37
7 -5 -12 37298.81 5215.53
7 5 -12 40756.46 5418.17
7 -5 -11 70115.93 3452.75
7 5 -11 68136.21 3508.14
7 5 -11 69026.35 3447.16
7 -5 -10 15770.9 1802.28
7 5 -10 16247.32 1401.19
7 5 -10 18531.13 1662.76
7 -5 -9 34731.77 3986.84
7 5 -9 36825.05 2052.41
7 5 -9 36245.51 1946.84
7 -5 -8 264.86 601.23
7 5 -8 993.72 1013.88
7 5 -8 565.06 739.19
7 -5 -7 268654.4 8597.84
7 5 -7 252520.9 7970.78
7 5 -7 242344.1 9474.82
7 -5 -6 93519.57 3730.23
7 5 -6 90222.86 3563.13
7 5 -6 94126.87 4512.37
7 -5 -5 64430.65 2996.04
7 5 -5 72135.3 2629.86
7 5 -5 69298.61 3095.03
7 -5 -4 2301.09 1064.77
7 5 -4 2524.02 1185.28
7 5 -4 2515.58 1219.83
-7 5 4 1673.07 481.86
7 -5 -3 7349.56 2772.1
7 5 -3 4873.44 671.76
7 5 -3 6173.96 1067.67
7 -5 -2 6753.35 1337.6
7 5 -2 4856.75 1621.01
7 5 -2 5745.19 1426.96
7 -5 -1 243712.1 7690.54
7 5 -1 267512.8 7704.05
7 5 -1 230315.7 7022.59
7 5 0 19145.23 1689.28
7 -5 0 18853.03 1470.74
-7 -5 0 16921.75 1251.61
7 5 0 18820.58 1441.85
7 5 1 239610 7096.38
7 -5 1 248833.7 9044.42
7 5 1 238812.8 8242.72
7 5 2 500.6 422.6
7 -5 2 1153.38 1212.34
7 5 2 781.66 732.05
7 5 3 72331.45 2656.07
7 -5 3 72453.23 3485.66
7 5 3 76559.36 3622.73
7 5 4 2822.4 1922.49
7 -5 4 2926.47 1416.57
7 5 4 3380.96 3070.47
7 5 5 211178.9 9725.97
7 -5 5 223862.4 11228.29
7 5 5 233737.7 12343.57
7 5 6 6709.53 1853.89
7 -5 6 5228.19 1866.99
7 5 6 6054 3728.01
7 5 7 879.04 694.02
7 -5 7 684.32 1410.59
7 5 7 1125.2 1033.97
7 5 8 2689.04 1707.55
7 -5 8 3380.59 1767.1
7 5 8 3199.68 1608.35
7 -5 9 919.76 829.69
7 5 9 1411.85 1169.04
7 -5 10 23784.04 3441.71
7 5 10 27006.03 2841.87
7 -5 11 5727.28 1812.11
7 5 11 4370.66 3588.51
7 -6 -15 1831.2 1695.33
7 6 -15 1964.27 2005.19
7 6 -15 2449.22 1295.22
7 -6 -14 1079.44 1215.83
7 6 -14 1508.07 1051.99
7 -6 -13 176.29 927.9
7 6 -13 1373.54 1006.16
7 6 -13 494.63 831.13
7 -6 -12 3940.77 1658.28
7 6 -12 3508.46 2472.52
7 6 -12 3916.1 1173.13
7 6 -11 20345.22 2986.28
7 6 -11 21770.02 3347.03
7 -6 -10 695.91 1226.75
7 6 -10 927.28 853.37
7 6 -10 -39.07 908.79
7 -6 -9 272225.1 8815.1
7 6 -9 280233.1 5009.39
7 6 -9 281648.6 4142.96
7 -6 -8 5095.23 1250.51
7 6 -8 4096.58 2421.9
7 6 -8 5268.66 1166.37
7 -6 -7 107746.4 5470.38
7 6 -7 104893.1 5991.78
7 6 -7 107701.6 5254.22
7 -6 -6 7884.27 1421.77
7 6 -6 7426.56 757.12
7 6 -6 8133.09 1540.38
7 -6 -5 207903.3 4881.67
7 6 -5 212372.1 4232.47
7 6 -5 219441.5 5244.73
7 -6 -4 6437.83 1571.78
7 6 -4 6421.58 1821.14
7 6 -4 7102.81 958.95
7 -6 -3 114756.7 4546.97
7 6 -3 126262.6 4657.86
7 6 -3 123968.1 4754.4
7 -6 -2 38336.41 3297.57
7 6 -2 38199.37 1708.28
7 6 -2 37989.17 2142.63
7 -6 -1 40905.2 2456.06
7 6 -1 39651.58 1872.7
7 6 -1 39279.75 2178.57
7 6 0 36663.92 1848.82
7 -6 0 37373.26 2426.7
7 6 0 33308.59 1779.23
7 -6 1 156967.1 4386.44
7 6 1 160663.7 3131.84
7 6 1 157978.7 6785.74
7 6 2 2387.36 513.19
7 -6 2 3033.76 1016.82
7 6 2 1718.26 1652.63
7 6 3 302723.3 13005.23
7 -6 3 297984.6 13569.43
7 6 3 317547.9 8567.6
7 6 4 1743.77 908.66
7 -6 4 2432.71 1406.42
7 6 4 2329.09 1733.6
7 -6 5 45439.95 2797.94
7 6 5 50785.13 3151.43
7 -6 6 17644.28 2140.68
7 6 6 17821.69 4603.33
7 -6 7 65536.9 4128.75
7 6 7 68706.38 4493.39
7 -6 8 1077.84 1316.96
7 6 8 791.2 1221.72
7 -6 9 -87.6 1077.99
7 6 9 113.73 590.54
7 -6 10 3692.26 2169.67
7 6 10 3860.69 2870.03
7 -6 11 2252.04 1335.97
7 6 11 2971.44 2408.22
7 -7 -14 26832.56 3054.02
7 7 -14 27334.66 2150.73
7 7 -14 31073.81 2550.97
7 -7 -13 6888.33 1320.73
7 7 -13 7720.91 1147.35
7 7 -13 5262.59 3746.6
7 -7 -12 8164.21 1722
7 7 -12 7945.57 2464.35
7 7 -12 9085.84 1308.22
7 -7 -11 18080.46 3456.54
7 7 -11 21476.78 1588.19
7 7 -11 22086.06 1737.45
7 -7 -10 11215.08 2068.78
7 7 -10 11808.82 1245.22
7 7 -10 10799.9 2524.03
7 -7 -9 3275.33 1175.12
7 7 -9 2798.81 1531.31
7 7 -9 2501.13 1349.13
7 7 -8 8561.94 944.98
7 7 -8 9057 4059.76
7 7 -7 93997.8 4536.01
7 7 -7 100404.1 3772.22
7 -7 -6 63655.2 3687.41
7 7 -6 62758.45 4142.92
7 7 -6 68899.84 3917.3
7 -7 -5 58776.28 3614.16
7 7 -5 59790.8 3191.16
7 7 -5 60410.14 3272.63
7 -7 -4 62102.6 4249.82
7 7 -4 65722.94 3241.14
7 7 -4 63398.58 4012.02
7 -7 -3 7573.36 1351.01
7 7 -3 6429.13 996.57
7 7 -3 7126.32 2319.38
7 -7 -2 143731.2 4020.68
7 7 -2 145234.2 3024.95
7 7 -2 145810.8 7449.71
7 -7 -1 79923.53 3293.69
7 7 -1 79955.93 1887.44
7 7 -1 83325.94 3618.49
7 7 0 128292.3 5608.79
7 -7 0 144997.1 7115.54
7 7 0 142549.3 7150.59
7 -7 1 136390.4 6770.65
7 7 1 142626.6 7435.39
7 -7 2 18031.43 1799.27
7 7 2 18525.66 1821.98
7 -7 3 11642.88 1491.54
7 7 3 10453.39 4367.11
7 -7 4 2676.17 1663.48
7 7 4 2700.26 1684.21
7 -7 5 90797.52 3722.97
7 7 5 100476.4 4139.11
7 -7 6 3427.51 3042.31
7 7 6 3963.45 2008.98
7 -7 7 4397.39 2102.85
7 7 7 6147.62 3460.48
7 -7 8 64216.29 4101.69
7 7 8 63337.06 4217.31
7 -7 9 62.5 1484.36
7 7 9 591.88 1150.25
7 -7 10 9017.34 3658.63
7 7 10 12351.4 4499.12
7 -8 -13 252.2 438.94
7 8 -13 539.53 854.55
7 8 -13 240.29 984.09
7 -8 -12 30783.66 3209.65
7 8 -12 32312.28 2045.46
7 8 -12 32680.53 2315.08
7 -8 -11 84895.01 4476.45
7 8 -11 77149.89 4607.38
7 8 -11 80314.2 5207.7
7 -8 -10 4962.78 3683.87
7 8 -10 6495.53 1094.85
7 8 -10 6694.6 1503.43
7 -8 -9 8552.42 1468.88
7 8 -9 9470.54 1331.55
7 8 -9 8340.08 1401.49
7 -8 -8 3299.1 1602.96
7 8 -8 2823.65 2142.19
7 8 -8 2962.39 1514.07
7 -8 -7 -54.67 880.16
7 8 -7 395.28 407.52
7 8 -7 -173.03 1028.18
7 -8 -6 30046.76 2825.88
7 8 -6 30793.46 1647.31
7 8 -6 33403.68 2630.95
7 8 -5 23087.67 1066.6
7 8 -5 25510.6 1840.06
7 8 -4 99992.75 3480.85
7 8 -4 101895.1 4126.21
7 -8 -3 78441.4 3676.17
7 8 -3 78054.36 3977.87
7 -8 -2 118387.7 4452.49
7 8 -2 123729.7 5278.17
7 -8 -1 1711.99 1027.87
7 8 -1 2505.87 1413.24
7 -8 0 57921.35 4086.08
7 8 0 65273.05 4486.86
7 -8 1 9345.96 1560.27
7 8 1 7037.08 1664.88
7 -8 2 34456.23 2365.8
7 8 2 33450.89 2363.81
7 -8 3 9803.57 1410.12
7 8 3 9774.44 3539.07
7 -8 4 9556.04 3079.41
7 8 4 11377.67 3376.9
7 -8 5 25723.97 3367.12
7 8 5 27789.34 2212.95
7 -8 6 21019.19 1976.88
7 8 6 20394.86 2300.37
7 -8 7 2978.35 1577.02
7 8 7 2346.54 1396.53
7 -8 8 14740.51 5277.43
7 8 8 17293.24 2986.23
7 -8 9 44066.66 3327.28
7 8 9 48281.77 3325.17
7 -9 -12 3108.86 3349.71
7 9 -12 5330.93 925.53
7 9 -12 6458.68 1488.88
7 -9 -11 1298.05 1225.45
7 9 -11 1433.03 1041.24
7 -9 -10 1944.85 1500.46
7 9 -10 1970.94 808.16
7 9 -10 3145.82 1584.99
7 -9 -9 115765.5 4083.74
7 9 -9 122662.4 3656.65
7 9 -9 119768.4 4585.67
7 -9 -8 3535.49 2708.4
7 9 -8 3475.92 1940.14
7 9 -8 4720.82 3669.9
7 -9 -7 989.17 848.59
7 9 -7 943.6 755.76
7 9 -7 915.03 1133.21
7 -9 -6 4640.04 1524.84
7 9 -6 4971.93 815.35
7 9 -6 5797.48 2769.42
7 -9 -5 4966.58 2875.4
7 9 -5 4679.56 2985.05
7 -9 -4 25428.03 3042.32
7 9 -4 27472.25 2042.04
7 -9 -3 1092.38 554.6
7 9 -3 2231.21 1362.83
7 -9 -2 26927.02 1969.48
7 9 -2 26916.66 2621.62
7 9 -1 64419.77 3286.3
7 9 0 6007.8 4131.58
7 -9 1 355.33 444.7
7 9 1 567.96 874.66
7 -9 2 11287.4 1374.49
7 9 2 12675.98 1559.24
7 -9 3 14748.56 2155.05
7 9 3 15408.46 3741.38
7 -9 4 3383.7 1225.3
7 9 4 3536.88 1975.42
7 -9 5 -156.69 956.77
7 9 5 408.9 496.15
7 -9 6 7476.73 2347.7
7 9 6 7101.1 4079.96
7 -9 7 117146.1 5692.03
7 9 7 127101.7 5477.64
7 -9 8 12354.07 2315.54
7 9 8 10072.87 3627.42
7 -10 -11 101134.8 5078.18
7 10 -11 108148.4 5606.5
7 -10 -10 1524.14 931.65
7 10 -10 1527.18 1723.79
7 -10 -9 78.83 505.04
7 10 -9 314.19 679.49
7 -10 -8 3834.92 1971.1
7 10 -8 3586.44 3145.78
7 -10 -7 12478.46 2718.55
7 10 -7 16686.84 1796.48
7 -10 -6 1106.25 771.12
7 10 -6 1743.56 997.18
7 -10 -5 357.02 924.31
7 10 -5 209.07 806.78
7 -10 -4 3837.44 2248.05
7 10 -4 5872.31 1754.91
7 -10 -3 20669.46 4189.11
7 10 -3 20487.88 1643.05
7 -10 -2 4111.28 2475.89
7 10 -2 4410.88 2192.47
7 -10 -1 2718.76 1024.51
7 10 -1 2411.46 1549.04
7 -10 0 2071.35 1137.79
7 10 0 1974.74 1681.83
7 -10 1 274.82 801.49
7 10 1 177.47 417.66
7 -10 2 4259.2 1219.46
7 10 2 4721.09 2652
7 -10 3 652.1 1222.46
7 10 3 300 365.8
7 10 4 3999.52 3696.44
7 10 5 75475.26 3602.55
7 -10 6 182.58 970.75
7 10 6 539.2 969.11
7 -10 7 193.9 851
7 10 7 -44.77 1060.49
7 -11 -9 22087.1 3194.52
7 11 -9 23333.97 2113.97
7 -11 -8 1446.71 863.18
7 11 -8 1349.5 1517.03
7 -11 -7 2515.81 1885.36
7 11 -7 2390.86 1313.88
7 -11 -6 17728.87 2091.09
7 11 -6 16782.99 1620.86
7 -11 -5 215.36 772.89
7 11 -5 189.45 829.47
7 -11 -4 5660.57 3133.47
7 11 -4 7842.86 1380.44
7 -11 -3 2538.26 1770.6
7 11 -3 4604.23 1297.86
7 -11 -2 35687.84 4076.09
7 11 -2 45813.31 2944.83
7 -11 -1 7003.5 1360.67
7 11 -1 6186.24 4030.12
7 -11 0 34789.24 2403.16
7 11 0 41242.19 2749.91
7 -11 1 990.68 951.72
7 11 1 1410.98 1169.56
7 -11 2 130.98 411.26
7 11 2 122.13 712.7
7 -11 3 2258.29 2635.82
7 11 3 2539.51 2149.71
7 -11 4 1466.84 1312.59
7 11 4 1769 1324.06
7 -11 5 2507.63 2248.1
7 11 5 2623.32 2301.87
7 -12 -6 236.18 431.43
7 12 -6 681.54 846.76
7 -12 -5 25788.3 2095.14
7 12 -5 26725.5 2377.43
7 -12 -4 10009.18 3513.16
7 12 -4 12399.71 2689.47
7 -12 -3 2039.57 1493.96
7 12 -3 2420.02 1979.59
7 -12 -2 27430.77 1946.29
7 12 -2 33781.46 2193.82
7 -12 -1 1707.12 961.89
7 12 -1 2039.62 1186.1
7 -12 0 6951.25 1492.98
7 12 0 4083.72 4204.69
7 -12 1 4299.35 1552.48
7 12 1 3256.06 2459.43
7 -12 2 1515.78 901.31
7 12 2 1405.99 1637.89
8 0 -16 132518.9 4850
8 0 -15 -182.52 1140.49
8 0 -14 77837.3 5614.34
8 0 -14 78653.89 2810.82
8 0 -13 143.91 1084.49
8 0 -13 -282.87 465.4
8 0 -12 13260.54 1614.53
8 0 -12 13192.21 2149.51
8 0 -11 449.06 1133.89
8 0 -11 -188.64 506.5
8 0 -10 86227.97 4650.6
8 0 -10 84749.44 4204.93
8 0 -9 69.99 702.82
8 0 -9 114.4 563.2
8 0 -8 331449.6 10698.69
8 0 -8 312415.6 9086.92
8 0 -7 127.62 560.6
8 0 -7 16.98 237.14
8 0 -6 47556.04 2455.1
8 0 -6 46393.94 2216.84
8 0 -5 404.2 989.53
8 0 -5 -320.88 512.57
8 0 -4 4744.07 2548.16
8 0 -4 4304.29 1100.85
8 0 -3 -65.76 788.02
8 0 -3 -125.23 518.19
8 0 -2 18211.48 1359.41
8 0 -1 36.2 345.59
8 0 -1 448.85 812.2
8 0 0 110084.8 4495.26
8 0 0 97694.52 4912.8
8 0 1 90.59 429.53
8 0 1 -34.39 706.65
8 0 2 9665.98 3033.43
8 0 2 9312.04 1135.62
8 0 3 -112.71 942.23
8 0 4 9869.35 1555.99
8 0 4 12032.13 1391.9
8 0 5 1100.87 1215.91
8 0 5 67.35 329.26
8 0 6 3728.68 1408.21
8 0 6 2604.21 1077.96
8 0 7 407.73 717.57
8 0 7 75.33 453.43
8 0 8 130603 4595.14
8 0 8 137285.8 4731.67
8 0 9 54.12 570.31
8 0 11 -102.2 980.94
8 0 12 25805.83 2393.21
8 1 -16 41831.91 2928.04
8 -1 -16 41755.32 2490.3
8 1 -15 16693.1 1834.52
8 -1 -15 15710.03 1997.93
8 1 -15 15277.33 2141.85
8 1 -14 17424.77 2436.25
8 -1 -14 16635.15 2042.5
8 1 -14 17891.72 1438.77
8 1 -13 8347.19 1897.16
8 -1 -13 7701.54 4400.26
8 1 -13 7781.08 2557.1
8 -1 -13 9047.46 806.82
8 -1 -12 106928 4437.12
8 1 -12 102375.4 3793.15
8 1 -12 102156.6 3134.36
8 -1 -12 92193.04 2605.7
8 -1 -11 110616.3 4609.7
8 1 -11 116682.7 4712.79
8 -1 -11 110047.3 3897.12
8 1 -11 114202.5 4777.07
8 -1 -10 119454.6 6062.86
8 1 -10 120395.5 6020.09
8 -1 -10 112550.2 5296.91
8 1 -10 116092.8 5351.29
8 1 -9 992.1 800.91
8 1 -9 1445.82 657.28
8 -1 -9 1181.84 865.94
8 1 -8 35809.24 2498.4
8 -1 -8 34714.36 1913.49
8 -1 -8 37276.1 1832.89
8 1 -8 34614.86 2123.37
8 -1 -7 19225.06 3381.34
8 1 -7 16811.6 2560.51
8 1 -7 18830.44 1176.53
8 -1 -7 17295.27 1525.32
8 1 -6 190088.4 6229.88
8 -1 -6 188119.5 6229.31
8 -1 -6 184808.3 5989.16
8 1 -6 185541.8 5581.42
8 -1 -5 -216.24 934.35
8 1 -5 154.44 749.33
8 -1 -5 -37.56 447.99
8 1 -4 -172.1 852.52
8 -1 -4 824.35 1277.7
8 -1 -4 303.88 444.53
8 -1 -3 2277.05 1237.71
8 1 -3 1645.27 950.71
8 -1 -3 1613.84 592.59
8 1 -3 1954.96 1107.51
8 -1 -2 14271.41 3439.11
8 1 -2 15559.59 1680.11
8 -1 -2 15182.01 1056.03
8 1 -2 14742.17 1513
8 1 -1 97434 4014.82
8 -1 -1 95730.9 3918.33
8 1 -1 96403.87 3847.82
8 1 0 82.3 434.51
8 -1 0 99.63 742.77
8 1 0 20.67 686.49
8 1 1 2850.22 2082.6
8 -1 1 3495.54 1942.22
8 -1 1 2983.47 1597.97
8 1 1 2707.21 1229.58
8 -1 2 30124.74 1981.53
8 1 2 28490.08 1737.33
8 -1 2 30088.77 2523.86
8 1 2 28644.19 1676.98
8 -1 3 84943.27 4597.17
8 1 3 88374.63 3586.6
8 -1 3 95056.75 4084.63
8 1 3 95154.09 3980.4
8 -1 4 2656.38 1417.7
8 1 4 3096.36 1049.49
8 -1 4 3332.66 1573.82
8 1 4 3243 1221
8 -1 5 7895.42 1467.79
8 1 5 9122.73 1258.71
8 -1 5 10889.4 1637.08
8 1 5 8888.28 1292.22
8 -1 6 18511.38 2946.93
8 1 6 18975.17 1596.38
8 -1 6 19898.48 4624.73
8 1 6 20908.68 3631.46
8 1 7 1233.72 1122.11
8 -1 7 474.14 1381.08
8 1 7 384.57 710.76
8 1 8 1572.3 1327.93
8 -1 8 1543.83 1446.59
8 1 8 1840.16 2269.68
8 -1 9 4840.5 1460.2
8 1 9 3610.32 2612.4
8 1 9 4316.49 2678.75
8 1 10 45029.22 2900.75
8 -1 10 41788.23 3678.46
8 -1 11 534.41 1075.52
8 1 11 521.02 909.02
8 1 12 587.03 862.68
8 -1 12 819.51 1673.95
8 2 -16 9809.8 1519.04
8 -2 -16 7863.83 1598.77
8 2 -16 6744.53 3349.09
8 2 -15 24838.82 2069.39
8 -2 -15 20155.8 1938.04
8 2 -15 22576.03 1907.24
8 -2 -14 48652.16 2849.34
8 2 -14 46452.96 3195.54
8 2 -14 49476.48 2266.53
8 -2 -13 99305.05 4758.76
8 2 -13 106889.4 3893.43
8 2 -13 105875.1 3322.18
8 -2 -12 18795.34 1860.62
8 2 -12 19882.86 2196.57
8 2 -12 20912.64 1346.23
8 -2 -11 1759.17 1474.89
8 2 -11 1900.51 1215.72
8 -2 -11 1131.85 512.54
8 2 -11 1121.6 659.14
8 -2 -10 7381.19 1571.21
8 2 -10 6112.49 1217.22
8 -2 -10 5573.49 1600.55
8 2 -10 6416.8 1686.61
8 2 -9 148673.3 4242.12
8 -2 -9 145186.4 5092.94
8 -2 -9 138380.6 2872.88
8 2 -9 150267.2 3654.25
8 -2 -8 84650.42 3201.29
8 2 -8 83582.75 2832.81
8 -2 -8 81923.37 2059.08
8 2 -8 82318.03 2531.39
8 -2 -7 274.67 994.55
8 2 -7 189.7 851.13
8 -2 -7 -0.14 422.09
8 2 -7 298.37 514.08
8 2 -6 20388.23 1453.54
8 -2 -6 18234.36 1392.03
8 -2 -6 18606.43 1773.03
8 -2 -5 4156.3 3008.05
8 2 -5 4224.49 1248.85
8 -2 -5 3372.78 659.15
8 2 -5 2970.49 1539.6
8 2 -4 21945.51 2217.57
8 -2 -4 20857.57 4069.44
8 -2 -4 20995.84 1259.22
8 2 -4 20881.17 1597.07
8 -2 -3 106208.2 4472.7
8 2 -3 105646.6 4348.87
8 -2 -3 107902.1 4399.52
8 2 -3 107557.2 4664.69
8 -2 -2 107632.2 4497.04
8 2 -2 101648 4230.24
8 -2 -2 103196.4 4385.89
8 2 -2 105828.7 4426.71
8 2 -1 53411.88 2584.51
8 -2 -1 53418.9 3730.47
8 -2 -1 52458.15 2531.72
8 2 -1 55688.27 2598.23
8 -2 0 28740.14 2069.51
8 2 0 31494.24 2222.29
8 -2 0 27923.49 2338.12
8 2 0 28409.13 2150
8 2 1 236116.2 7650.27
8 -2 1 229076.8 8011.67
8 2 1 223661.8 7168.76
8 -2 2 18964.45 1627.55
8 2 2 18404.44 1283.9
8 2 2 18187.27 1638.86
8 -2 3 19854.91 2038.3
8 2 3 18933.72 2789.85
8 -2 3 20275.26 1445.69
8 2 3 21050.08 1538.13
8 -2 4 14417.31 1766.95
8 2 4 15433.26 1425.69
8 -2 4 17192.99 1435.15
8 2 4 17103.74 2777.96
8 2 5 36208.93 1881.33
8 -2 5 32840.02 2190.66
8 -2 5 41122.61 5430.22
8 2 5 37696.63 2107.06
8 -2 6 8684.96 1656.75
8 2 6 7588.17 2195.12
8 2 6 7907.84 1663.71
8 2 7 15198.82 1732.38
8 -2 7 15472.48 2109.67
8 2 7 17677.87 4399.67
8 2 8 1026.63 805.77
8 -2 8 603.61 801.36
8 2 8 888.7 790.94
8 2 9 13225.01 1499.4
8 -2 9 10398.82 4743.22
8 2 9 9544 5558.9
8 2 10 216.05 791.4
8 2 10 124.62 790.6
8 2 11 302.59 723
8 -2 11 335.08 820.91
8 -3 -16 10022.36 2768.09
8 3 -16 13858.25 2323.89
8 3 -16 12749.25 1273.94
8 -3 -15 1610.69 1447.68
8 3 -15 2835.18 1836.09
8 3 -15 2574.34 1230.58
8 -3 -14 5131.31 1968.58
8 3 -14 5150.36 1264.68
8 3 -14 4234.27 1008.06
8 -3 -13 2983.25 1221.5
8 3 -13 3712.83 2304.86
8 3 -13 4968.04 1001.55
8 -3 -12 30952.18 2284.58
8 3 -12 31641.84 4362.86
8 3 -12 33837.96 2170.76
8 -3 -11 45142.28 3916.64
8 3 -11 48336.56 2803.31
8 3 -11 48124.69 2606.9
8 -3 -10 6576.44 2935.36
8 3 -10 6093.05 1405.87
8 3 -10 6607.34 1669.56
8 -3 -9 -407.49 910.36
8 3 -9 146.19 841.95
8 -3 -9 65.08 212.92
8 3 -9 823.01 873.17
8 -3 -8 27728.17 1869.54
8 3 -8 26206.32 2436.48
8 -3 -8 23695.34 893.46
8 -3 -7 30550.34 1835.8
8 3 -7 31421.22 2289.34
8 -3 -7 29373.46 983.67
8 -3 -6 6721.66 1286.55
8 3 -6 7598.08 960.04
8 -3 -6 7236.01 1069.22
8 3 -6 7277.31 973.84
8 -3 -4 436704.5 3612.05
8 3 -4 414200.4 13414.92
8 -3 -3 24463.18 2680.36
8 3 -3 23865.92 1426.69
8 -3 -3 24673.11 2220.1
8 3 -3 24953.16 1595.74
8 -3 -2 7832.36 1667.44
8 3 -2 7659.39 874.17
8 -3 -2 8126.64 1571.04
8 3 -2 6954.67 961.61
8 3 -1 93539.4 4319.64
8 -3 -1 99148.13 4217.12
8 -3 -1 91502.98 3620.55
8 3 -1 95178.05 3647.17
8 -3 0 66865.68 3757.25
8 3 0 71269.01 4090.02
8 -3 0 62677.97 4282.05
8 3 0 63754.5 5386.36
8 3 1 57812.19 2612.33
8 -3 1 55505.17 3219.36
8 -3 1 52110.25 3655.58
8 3 1 55193.51 2563.01
8 -3 2 22659.53 2249.36
8 3 2 22751.94 1363.89
8 -3 2 23442.2 1708.47
8 3 2 21427.67 2018.53
8 3 3 16094.58 1385.5
8 -3 3 14674.58 3311.85
8 3 3 14344.34 2432.6
8 -3 4 30823.22 3263.3
8 3 4 37293.69 1681.79
8 3 4 38219.61 4453.41
8 3 5 3857.62 2393.05
8 -3 5 3489.42 1977.1
8 3 5 4086.22 1823.68
8 3 6 51523.6 3157.03
8 -3 6 45549.05 3002.05
8 3 6 46575.38 3465.69
8 3 7 12899.15 1120.74
8 -3 7 12992.03 1976.82
8 3 7 12695.31 2767.78
8 3 8 247.3 633.72
8 -3 8 613.06 1264.03
8 3 8 -157.46 1173.57
8 3 9 1215.3 1061.09
8 -3 9 825.93 1192.32
8 3 9 1841.74 1148.46
8 3 10 11823.66 1245.73
8 -3 10 12289.82 1928.22
8 3 10 12898.32 4037.25
8 3 11 2676.51 2935.41
8 -3 11 4439.67 1594.95
8 -4 -15 323.02 591.47
8 4 -15 502.85 800.48
8 4 -15 170.01 553.22
8 -4 -14 29386.81 2323.6
8 4 -14 29541.95 1947.79
8 4 -14 30135.55 1943.77
8 -4 -13 6153.45 1531.02
8 4 -13 7563.63 1253.36
8 4 -13 6895.9 1189.08
8 -4 -12 18470.23 4564.87
8 4 -12 21818.89 1640.27
8 4 -12 20934.91 2985.63
8 -4 -11 2083.68 990.17
8 4 -11 1506.32 992.65
8 4 -11 891.19 848.99
8 -4 -10 686.41 794.33
8 4 -10 633.02 1102.6
8 4 -10 884.42 730.86
8 -4 -9 378.77 923.13
8 4 -9 605.25 1155.77
8 -4 -8 5538.55 1078.36
8 4 -8 5007.36 2720.89
8 4 -8 5395.74 804.09
8 -4 -7 7187.78 1297.09
8 4 -7 6518.78 905.8
8 -4 -7 5627.53 920.09
8 4 -7 7359.56 1065.46
8 -4 -6 393293 6070.13
8 4 -6 386560.5 8581.35
8 -4 -6 388654.3 6402.5
8 4 -6 399766.4 6160.52
8 -4 -5 1241.81 762.4
8 4 -5 1402.97 709.08
8 -4 -5 1233.48 621.42
8 4 -5 1314.84 635.04
8 -4 -4 2129.89 768.04
8 4 -4 2637.92 1135.23
8 -4 -4 2473.69 1404.51
8 4 -4 3015.33 1615.74
8 -4 -3 23475.73 3055.65
8 4 -3 21722.43 2181.31
8 -4 -3 22777.35 2118.86
8 4 -3 22864.61 1513.25
-8 4 3 20575.97 1381.5
8 -4 -2 348878.8 4831.05
8 4 -2 334453.4 9916.24
8 -4 -2 352160 5412.77
8 4 -2 347544.9 5573.91
8 4 -1 35432.67 1518.61
8 -4 -1 37967.18 2198.67
8 -4 -1 37065.93 2132.14
8 4 -1 32849.3 1868.75
8 4 0 205.33 347.16
8 -4 0 453.82 1002.33
8 4 0 342.52 812.01
8 -4 1 6406.75 2827.17
8 4 1 6097.6 879.02
8 4 1 6674.92 3445.89
8 -4 2 92.95 941.76
8 4 2 -117.12 567.07
8 4 2 -355.77 964.61
8 4 3 40966.29 2700.4
8 -4 3 39384.19 3165.62
8 4 3 39599.44 4980.47
8 4 4 80338.89 4225.96
8 -4 4 74598.73 4667.92
8 4 4 81286.09 4466.12
8 4 5 43338.06 1998.11
8 -4 5 37876.01 5398.33
8 4 5 44898.88 2800.91
8 4 6 10995.13 1083.28
8 -4 6 8415.02 5707.32
8 4 6 10743.83 5641.56
8 4 7 1107.31 731.91
8 -4 7 2042.39 1620.51
8 4 7 1839.37 1260.35
8 4 8 47527.97 2090.39
8 -4 8 46880.59 2944.07
8 4 8 52176.18 2767.41
8 4 9 28175.06 1903.16
8 -4 9 25202.59 2444.43
8 4 9 29274.75 2322.3
8 -4 10 6555.19 2774.29
8 4 10 7169.35 4868.03
8 -4 11 14244.39 2240.81
8 4 11 13950.53 5193.38
8 5 -15 19821.61 3418.7
8 5 -15 21253.24 3031.48
8 -5 -14 577.08 667.45
8 5 -14 903.31 662.14
8 5 -14 1528.57 1158.41
8 -5 -13 12725.69 1532.31
8 5 -13 12231.79 1311.15
8 5 -13 13024.35 3909.42
8 -5 -12 19006.67 3113.95
8 5 -12 21482.53 2528.54
8 5 -12 20108.78 1984.98
8 -5 -11 44087.24 2784.24
8 5 -11 45956 2748.79
8 -5 -10 7874.77 2040.86
8 5 -10 8251.85 1576.6
8 5 -10 8560.48 1799.55
8 -5 -9 11014.95 1537.3
8 5 -9 11617.56 1205.99
8 5 -9 10537.57 2356.76
8 -5 -8 14892.85 1585.28
8 5 -8 12731.15 1295.73
8 5 -8 15077.14 2495.36
8 -5 -7 322.32 971.59
8 5 -7 -52.33 585.89
8 5 -7 -49.13 421.46
8 -5 -6 1619.17 894.2
8 5 -6 1767.32 824.23
8 5 -6 2026.13 1409.89
8 -5 -5 12533.35 2926.43
8 5 -5 13055.42 1132.19
8 5 -5 12938.66 1517.05
8 -5 -4 157423.3 6467.05
8 5 -4 153187.6 4080.56
8 5 -4 157726.3 5532.22
8 -5 -3 -502.46 817.11
8 5 -3 211.19 489.21
8 5 -3 376.52 758.16
8 -5 -2 1070.58 1060.66
8 5 -2 1480.65 740.79
8 5 -2 573.65 554.56
8 -5 -1 5290.42 991.67
8 5 -1 6168.15 1358.38
8 5 -1 6690.91 3575.2
8 5 0 10768 1146.89
8 -5 0 12627.22 1374.26
8 5 0 11230.63 1571.07
8 -5 1 24302.33 1876.15
8 5 1 18739.94 1585.18
8 5 1 22379.44 1872.71
8 5 2 3127.42 666.39
8 -5 2 4269.58 3091.63
8 5 2 5097.06 2102.1
8 5 3 129701.8 5978.15
8 -5 3 131462.9 6982.34
8 5 3 137096.4 6953.43
8 5 4 9758.89 761.41
8 -5 4 9993.07 1890.89
8 5 4 11034.06 6150.34
8 5 5 65038.81 2991.84
8 -5 5 62413.44 3682.54
8 5 5 65990.64 4156.74
8 5 6 13848.44 2167.99
8 -5 6 14930.79 2062.76
8 5 6 14582.93 3061.08
8 -5 7 104607.6 4115.12
8 5 7 114147.8 4668.35
8 -5 8 492.53 1229.49
8 5 8 828.4 984.37
8 -5 9 615.36 1270.77
8 5 9 268.18 329.24
8 -5 10 2614.92 1803.25
8 5 10 2239.59 1618.09
8 -6 -14 1220.47 1316.88
8 6 -14 1391.7 1072.16
8 6 -14 806.24 1129.86
8 6 -13 59838.21 3508.64
8 6 -13 64592.09 3060.32
8 -6 -11 4172.11 1070.07
8 6 -11 4342.49 2985.34
8 6 -11 5268.87 1155.58
8 -6 -10 -242.44 900.81
8 6 -10 394.7 542.23
8 6 -10 755.33 1124.31
8 -6 -9 69081.77 3051.58
8 6 -9 61315.82 3906.01
8 6 -9 62387.03 2627.63
8 -6 -8 13639.99 1805.61
8 6 -8 11614.38 2581.84
8 6 -8 11207.29 2622.94
8 -6 -7 5765.2 3256.8
8 6 -7 6560.4 830.11
8 6 -7 8544.08 1676.26
8 -6 -6 1885.5 1121.23
8 6 -6 2031.95 958.82
8 6 -6 1957.27 1296.16
8 -6 -5 -129.38 650.08
8 6 -5 153.22 511.4
8 6 -5 74.57 550.3
8 -6 -4 1585.77 787.65
8 6 -4 1465.46 827.08
8 6 -4 1571.01 833.64
8 -6 -3 4354.95 1158.93
8 6 -3 3252.59 710.44
8 6 -3 5122.27 1323.13
8 -6 -2 4925.44 2130.65
8 6 -2 4854.19 1203.07
8 6 -2 6426.78 3220.76
8 -6 -1 11336.21 1828.37
8 6 -1 12557.26 982.32
8 6 -1 10495.25 2525.21
8 6 0 34901.41 2217.62
8 -6 0 35590.31 2244.15
8 6 0 34191.83 1989.64
8 -6 1 97183 5579.89
8 6 1 95146.71 4414.15
8 6 1 99210.37 5392.99
8 6 2 1200.78 794.81
8 -6 2 1516.78 1080.75
8 6 2 1799.73 1229.13
8 -6 3 99315.58 7243.04
8 6 3 111016.8 5697.18
8 -6 4 -156.86 1343.03
8 6 4 463.37 710.01
8 -6 5 239610.2 11089.4
8 6 5 260776.5 5918.71
8 -6 6 5895.11 2022.74
8 6 6 5412.23 2816.07
8 -6 7 5155.24 2084.63
8 6 7 6172.64 2300.25
8 -6 8 17024.81 5068.9
8 6 8 16925.01 5622.42
8 -6 9 38724.79 2698.07
8 6 9 38126.08 3205.8
8 -6 10 3034.13 1979.32
8 6 10 1868.57 1801.54
8 -7 -13 12532.21 3147.74
8 7 -13 17238.94 1606.19
8 7 -13 15881.3 1649.18
8 -7 -12 275.87 540.66
8 7 -12 -668.54 700.82
8 7 -12 -112.83 846.99
8 -7 -11 9498.7 2789.14
8 7 -11 9086.47 1101.12
8 7 -11 9470.46 1662.18
8 7 -10 3290.81 2353.21
8 7 -10 4375.07 2847.48
8 7 -9 549.26 631.27
8 7 -9 273.21 963.61
8 -7 -8 24837.78 4142.05
8 7 -8 28488.76 1534.04
8 7 -8 30192.81 4774.06
8 -7 -7 7248.44 1279.82
8 7 -7 8525.8 997.13
8 7 -7 7705.97 4053.1
8 -7 -6 8087.94 1902.7
8 7 -6 6243.93 2077.37
8 7 -6 7312.38 1479.53
8 -7 -5 26601.27 2096.5
8 7 -5 28929.48 1760.47
8 7 -5 31467.49 2396.3
8 -7 -4 94144.09 4703.11
8 7 -4 102366.4 3731.81
8 7 -4 106672.7 4580.13
8 -7 -3 284.5 557.32
8 7 -3 1147.56 635.33
8 7 -3 1670.9 991.62
8 -7 -2 42774.79 2440.22
8 7 -2 45953.96 1916.22
8 7 -2 46113.87 2723
8 -7 -1 2799 1368.82
8 7 -1 3032.86 2459.5
8 -7 0 17575.19 3128.56
8 7 0 17488.1 1740.67
8 -7 1 57800.29 3387.01
8 7 1 56567.42 3852.56
8 -7 2 12055.26 1820.69
8 7 2 11288.63 2267.08
8 -7 3 36090.37 2480.03
8 7 3 38805.95 2582.16
8 -7 4 6306.87 1819.73
8 7 4 4937.65 2525.54
8 -7 5 48125.83 3272.98
8 7 5 52186.78 3238.55
8 -7 6 55672.89 3290.19
8 7 6 62299.09 4051.14
8 -7 7 52558.8 3606.21
8 7 7 55825.93 3569.83
8 -7 8 10675.69 2188.18
8 7 8 10446.63 3109.4
8 -7 9 7765.2 4821.43
8 7 9 6732.7 6107.04
8 -8 -12 -83.76 889.91
8 8 -12 1530.75 1073.7
8 -8 -11 16511.05 4726.45
8 8 -11 18944.35 2900.54
8 8 -11 18437.91 2190.92
8 -8 -10 2456.22 1307.78
8 8 -10 1743.78 1403.1
8 8 -10 2528.29 1561.22
8 -8 -9 24302.69 4663.83
8 8 -9 26473.94 1537.03
8 8 -9 24987.02 3916.19
8 -8 -8 5187.64 2863.31
8 8 -8 4197.97 1769.55
8 8 -8 5515.87 2624.2
8 -8 -7 1095.05 1078.84
8 8 -7 1522 1101.18
8 8 -6 71749.75 3358.86
8 8 -6 73963.19 3953.06
8 -8 -5 5774.22 2723.2
8 8 -5 6858.49 757.52
8 8 -5 6049.29 4685.38
8 -8 -4 373.65 548.31
8 8 -4 21.47 401.69
8 8 -4 453.54 1233.12
8 -8 -3 72980.14 4369.73
8 8 -3 75733.62 3234.12
8 -8 -2 66389.91 2998.97
8 8 -2 68074.67 3717.9
8 -8 -1 28916.65 1882.3
8 8 -1 30138.4 2262.97
8 -8 0 11618.21 2131.51
8 8 0 11946.02 2920.58
8 -8 1 19828.77 4106.33
8 8 1 23159.4 2062.83
8 -8 2 8172.74 1899.77
8 8 2 7285.62 1821.16
8 -8 3 32679.72 2364.87
8 8 3 32703.03 2282.15
8 -8 4 11733.09 3641.74
8 8 4 15547.23 1704.51
8 -8 5 2119.13 1698.97
8 8 5 2899.77 1622.55
8 -8 6 937.49 797.53
8 8 6 1236.74 645.59
8 -8 7 1490.56 1143.99
8 8 7 1996.26 1370.95
8 -8 8 75784.91 4853.58
8 8 8 81653.11 4763.64
8 -9 -11 71346.17 4021.38
8 9 -11 78597.64 3915.87
8 9 -11 73826.98 3866.65
8 -9 -10 687.27 650.37
8 9 -10 533.07 772.9
8 9 -10 981.76 1502.57
8 -9 -9 2531.51 1282.29
8 9 -9 3560.29 3146.49
8 -9 -8 360.25 904.16
8 9 -8 -245.2 1243.82
8 -9 -7 67544.21 3059.54
8 9 -7 72571.3 3383.5
8 -9 -6 1328.84 921.38
8 9 -6 997.08 1435.22
8 -9 -5 12079.67 1745.44
8 9 -5 13411.48 1952.91
8 -9 -4 18039.34 3174.31
8 9 -4 18431.15 2487.47
8 -9 -3 3608.86 1234.89
8 9 -3 3060.2 1672.59
8 9 -2 5107.14 1533.71
8 9 -1 107559.5 3778.88
8 -9 0 8957.12 3576.69
8 9 0 9193.02 5001.43
8 -9 1 25047.47 3570.82
8 9 1 25766.82 2082.9
8 -9 2 -583.29 874.17
8 9 2 -4.52 929.74
8 -9 3 67556.83 4531.41
8 9 3 70063.54 3832.63
8 -9 4 948.45 1459.8
8 9 4 357.28 1071.4
8 -9 5 144.16 1016.35
8 9 5 100.19 523.7
8 -9 6 9988.83 1695.2
8 9 6 7000.51 5194.15
8 -9 7 1834.49 1499.4
8 9 7 -39.21 1151.89
8 -10 -9 60853.05 3613.56
8 10 -9 60500.58 3588.28
8 -10 -8 22828.84 4645.91
8 10 -8 28533.93 2164.36
8 -10 -7 3397.64 1083.76
8 10 -7 3127.59 1447
8 -10 -6 6571.08 1752.08
8 10 -6 5557.29 3719.62
8 -10 -5 13977.42 1949.49
8 10 -5 13845.6 1723.34
8 -10 -4 11030.57 2674.18
8 10 -4 12682.6 1598.44
8 -10 -3 62393.2 3586.72
8 10 -3 65853.66 3607.98
8 -10 -2 212.25 546.55
8 10 -2 563.27 1074.9
8 -10 -1 10350.01 2195.32
8 10 -1 10475.09 3624.12
8 -10 0 1809.9 1165.96
8 10 0 1997.37 2206.67
8 -10 1 103291 5259.11
8 10 1 114642.3 5462.74
8 10 2 6714.94 1345.65
8 10 3 9608.5 3679.58
8 -10 4 912.83 731.25
8 10 4 371.3 965.16
8 -10 5 1676.2 1268.84
8 10 5 1578.45 1787.13
8 -11 -7 18763.41 2076.07
8 11 -7 19058.28 2004.69
8 -11 -6 23328.24 2347.18
8 11 -6 27965.12 2326.82
8 -11 -5 1581.31 1047.98
8 11 -5 928.67 678.28
8 -11 -4 30461.36 3030.34
8 11 -4 29884.05 2225.88
8 -11 -3 2930.77 3270.48
8 11 -3 5546.06 1342.57
8 -11 -2 572.25 767.03
8 11 -2 849.14 1553.52
8 -11 -1 24893.71 2276.58
8 11 -1 31653.39 2406.43
8 -11 0 962.96 877.82
8 11 0 656.47 821.22
8 -11 1 5194.79 1347.24
8 11 1 5857.93 1368.95
8 -11 2 450.53 1058.22
8 11 2 622.67 1056.8
8 -11 3 2176.55 2886.85
8 11 3 3027.1 2724.32
9 0 -15 20.19 635.35
9 0 -14 36905.89 2701.01
9 0 -13 77.18 851.82
9 0 -13 -167.37 471.93
9 0 -12 34545.16 3070.9
9 0 -12 34058.33 2391.81
9 0 -11 240.86 478.91
9 0 -11 -61.07 465.72
9 0 -10 38032.28 3061.42
9 0 -10 34634.23 2262.2
9 0 -9 160.39 982.21
9 0 -9 -138.23 363.7
9 0 -8 227561.1 10621.94
9 0 -8 213906.2 9951.34
9 0 -7 -315.98 1104.31
9 0 -7 27.36 416.6
9 0 -6 471934.8 10312.87
9 0 -6 421207.1 4040.17
9 0 -5 -1.21 602.23
9 0 -5 28.63 449.14
9 0 -4 90792.66 4065.16
9 0 -4 97972.6 3551.38
9 0 -3 383 966.28
9 0 -3 653.22 989.86
9 0 -2 107841.5 4531.91
9 0 -2 103563.7 3691.34
9 0 -1 -324.61 900.66
9 0 0 81221.06 3314.93
9 0 1 -331.87 913.94
9 0 1 436.69 800.09
9 0 2 1697.79 1410.08
9 0 2 -26.63 478.79
9 0 3 453.44 914.83
9 0 3 698.92 1208.96
9 0 4 222872.9 8535.97
9 0 4 238132.4 8237.84
9 0 5 248.03 706.64
9 0 5 217.95 717.68
9 0 6 495.58 1175.38
9 0 6 419.3 481.52
9 0 7 83.97 1041.8
9 0 7 638.41 766.07
9 0 8 4000.77 3233.96
9 0 8 4745.75 3174.4
9 0 9 51.68 716.99
9 0 10 3904.52 2192.12
9 -1 -15 41793.38 2999.5
9 1 -15 40174.32 2387.88
9 -1 -14 6640.62 1783.21
9 1 -14 3757.55 2331.64
9 1 -14 2974.05 2750.27
9 -1 -13 20776.78 3598.99
9 1 -13 20107 2871.72
9 1 -13 22199.54 1409.76
9 1 -12 288.23 933.75
9 -1 -12 203.05 505.03
9 1 -12 328.23 706.77
9 -1 -12 457.59 645.06
9 1 -11 14250.12 1469.52
9 -1 -11 15773.36 1799.97
9 -1 -11 14100.77 990.31
9 1 -11 13688.19 2180.12
9 1 -10 105593.1 4830.73
9 -1 -10 101165.3 4738.59
9 -1 -10 101786.3 4086.22
9 1 -10 99728.32 4543.49
9 -1 -9 2246.19 1199.81
9 1 -9 2059.09 1646.4
9 -1 -9 1487.43 733.14
9 1 -9 1714.55 695.95
9 1 -8 182783.3 8847.13
9 -1 -8 180030.9 8778.48
9 -1 -8 168335.4 7522.29
9 1 -8 172301.2 7748.58
9 1 -7 242.31 1083.99
9 -1 -7 522.12 816.06
9 -1 -7 480.81 522.66
9 -1 -6 202020.5 5717.18
9 1 -6 181608.1 4354.74
9 -1 -6 184155.8 3897.12
9 1 -6 188414.7 4189.47
9 1 -5 27508.48 1895.28
9 -1 -5 24361.75 3952.96
9 -1 -5 25956.12 1308.92
9 1 -5 26460.78 3357.86
9 -1 -4 202657.4 7043.54
9 1 -4 202768.1 6683.87
9 -1 -4 205899.6 7045.11
9 1 -4 214139.7 7492.89
9 1 -3 16602.02 1355.66
9 -1 -3 14996.02 1601.23
9 -1 -3 17016.56 1746.82
9 -1 -2 6379.76 1249.65
9 1 -2 8160.38 1157.3
9 -1 -2 7258.19 917.2
9 1 -2 7483.85 1059.68
9 1 -1 52837.73 2691.97
9 -1 -1 53810.15 2551.98
9 -1 -1 52292.79 3422.7
9 1 -1 50722.07 2716.21
9 1 0 51250.25 2750.54
9 -1 0 51910.97 2810.95
9 -1 0 49086.66 2555.63
9 1 0 49547.14 2431.77
9 1 1 103296.4 4592.74
9 -1 1 100993.9 6146.38
9 1 1 96674.58 3879.13
9 -1 2 241168.9 7757.31
9 1 2 239960.4 8544.09
9 1 2 240131.6 5838.02
9 -1 3 19303.51 3152.46
9 1 3 20125.76 1601.2
9 -1 3 19287.38 1469.89
9 1 3 21396.35 1735.98
9 -1 4 308.29 571.05
9 1 4 535.43 608.15
9 -1 4 -144.49 809.61
9 1 4 -311.99 918.9
9 -1 5 6302.68 3857.64
9 1 5 5986 1578.28
9 -1 5 7680.91 1342.07
9 1 5 9034.91 3579.92
9 -1 6 33451.81 2336.37
9 1 6 35673.01 2212.29
9 1 6 38430.99 2748.9
9 -1 6 35596.91 4890.66
9 -1 7 1099.35 1182.99
9 1 7 268.06 890.93
9 1 7 1090.67 1728.16
9 1 8 276.07 862.1
9 -1 8 -298.26 994.89
9 1 8 13.77 1391.88
9 -1 9 13956.75 1694.87
9 1 9 11676.83 2537.09
9 1 9 12799.48 3439.83
9 1 10 905.35 1435.37
9 -1 10 1437.17 1321.22
9 -2 -15 17348.66 3953.12
9 2 -15 18034.74 1910.19
9 2 -15 16163.3 1352.25
9 -2 -14 25228.69 3461.34
9 2 -14 25580.3 2128.37
9 2 -14 25231.83 2796.13
9 -2 -13 107179 5548.61
9 2 -13 114554.4 3989.73
9 2 -13 109945.7 3843.18
9 -2 -12 31204.75 2985.93
9 2 -12 30112.35 2621.02
9 2 -12 29786.84 1597.12
9 2 -11 40020.69 2108.2
9 -2 -11 43125.63 3181.21
9 2 -11 39848.76 1832.08
9 -2 -10 4178.79 1784.57
9 2 -10 3908.83 1186.89
9 -2 -10 2862.82 1437.98
9 2 -10 3630.92 1679.83
9 -2 -9 13618.8 1731.96
9 2 -9 12189.4 1699.23
9 -2 -9 12151.8 1197.2
9 2 -9 11365.97 3126.33
9 -2 -8 77826.89 8553.81
9 2 -8 75573.9 3988.82
9 -2 -8 74769.91 3567.62
9 2 -8 76875.08 3919.42
9 -2 -7 9251.47 1701.05
9 2 -7 8790.76 1125.8
9 -2 -7 8369.13 1709.08
9 2 -7 8824.48 1271.95
9 -2 -6 92187.22 3770.03
9 2 -6 86546.1 2725.64
9 -2 -6 83980.53 2159.4
9 2 -6 84958.54 2739.83
9 2 -5 1230.8 717.73
9 -2 -5 1324.17 957.95
9 -2 -5 1290.61 554.57
9 -2 -4 1522.8 1740.46
9 2 -4 2337.57 965.92
9 -2 -4 1069.67 578.87
9 2 -4 1475.47 834.81
9 -2 -3 107103.8 4423.71
9 2 -3 104834.7 5030.65
9 -2 -3 107338.6 3937.58
9 2 -3 115493.1 4310.04
9 -2 -2 81051.18 4650.48
9 2 -2 85035.98 4018.96
9 -2 -2 85322.27 3261.97
9 2 -2 81167.28 3271.94
9 2 -1 76595.4 3661.37
9 -2 -1 80717.9 4201.08
9 -2 -1 80169.43 3619.68
9 2 -1 78125.57 3564.73
9 2 0 86884.53 2941.5
9 -2 0 82780.05 3108.34
9 -2 0 81867.11 3332.09
9 2 0 84920.44 2955.9
9 2 1 80419.97 2774.11
9 -2 1 82056.03 3324.67
9 -2 1 76920.09 4294.39
9 2 1 78683.42 3160.01
9 -2 2 5596.56 3850.64
9 2 2 4830.58 3346.03
9 -2 2 6266.85 1069.94
9 2 2 5984.23 2890.14
9 -2 3 119346.1 6523.64
9 2 3 119412.4 6067.8
9 2 3 120008 6606.28
9 -2 4 17672.84 1867.57
9 2 4 17459.52 1683.18
9 2 4 18055.13 3325.86
9 2 5 5963.86 3691.75
9 -2 5 5267.13 4080.3
9 -2 5 6751.83 1291.48
9 2 5 7150.2 3921.99
9 -2 6 22035.4 2147.46
9 2 6 22391.3 2084.34
9 2 6 23625.75 3970.85
9 2 7 3355.65 1853.12
9 -2 7 3505.04 2760.73
9 2 7 4319.67 2221.02
9 2 8 676.24 961.18
9 -2 8 432.57 996.88
9 2 8 632.37 588.1
9 2 9 4672.04 1201.35
9 -2 9 5985.27 1693.25
9 2 9 4660.9 2326.17
9 2 10 7096.18 1170.75
9 -2 10 5433.83 4263.11
9 2 10 6274.63 5035.48
9 -3 -15 39283.03 3870.78
9 3 -15 41093.61 2739.02
9 3 -15 44179.88 2641.39
9 3 -14 1324.9 1086.21
9 3 -14 238.38 943.57
9 -3 -13 4285.97 2631.04
9 3 -13 5402.12 1534
9 3 -13 4663.03 2238.81
9 -3 -12 34652.6 4254.34
9 3 -12 34363.37 2116.04
9 3 -12 33976.28 1846.87
9 -3 -11 30463.22 3154.49
9 3 -11 29868.49 2711.82
9 3 -11 28496.91 2684.97
9 -3 -10 22933.89 2038.27
9 3 -10 23788.78 1807.15
9 3 -10 23252.66 2249.08
9 -3 -9 -42.92 1120.63
9 3 -9 -83.18 706.98
9 3 -9 386.09 726.45
9 -3 -8 37056.19 2311.33
9 3 -8 37626.16 2302.03
9 -3 -8 36189.09 1894.15
9 3 -8 37345.75 3736.31
9 -3 -7 1708.81 1480.33
9 3 -7 1901.3 1125.84
9 -3 -7 1359.62 756.36
9 3 -7 1787.52 920.49
9 -3 -6 12159.94 1950.48
9 3 -6 13731.89 1287.32
9 -3 -6 13155.5 1291.05
9 -3 -5 3443.46 2700.2
9 3 -5 4303.21 914.51
9 -3 -5 3163.7 1783.71
9 3 -5 4313.61 1092.29
9 -3 -4 25798.74 3844.95
9 3 -4 27705.5 1528.54
9 -3 -4 25561.53 1929.14
9 3 -4 28385.57 1744.61
9 -3 -3 9303.25 1512.63
9 3 -3 8647.33 1240.12
9 -3 -3 8350.51 1744.68
9 3 -3 9325.48 1546.01
9 -3 -2 123195.5 4089.7
9 3 -2 124864.1 4260.88
9 -3 -2 121704.6 5520.33
9 3 -2 126177.5 3610.98
9 3 -1 36929.51 1540.62
9 -3 -1 40011.04 3070.08
9 -3 -1 36067.92 2111.24
9 3 -1 37783.32 1905.68
9 3 0 16791.5 1618.67
9 -3 0 15045.45 1787.83
9 -3 0 16178.18 1125.36
9 3 0 17173.18 1463.49
9 -3 1 60301.17 3817.48
9 3 1 62667.86 3739.01
9 -3 1 57692.82 3533.55
9 3 1 57461.15 3327.52
9 -3 2 15992.1 1942.19
9 3 2 12768.59 2095.25
9 -3 2 15784.29 3301.62
9 3 2 13516.5 1819.24
9 3 3 19148.04 1465.27
9 -3 3 21136.1 1971.66
9 -3 3 21390.78 4496.56
9 3 3 18276.98 2462.4
9 -3 4 94676.7 4995.67
9 3 4 97050.92 5342.49
9 3 4 99855.16 5053.54
9 3 5 10644.42 1154.91
9 -3 5 10572.11 3187.4
9 3 5 11837.23 2099.05
9 -3 6 14463.78 1917.88
9 3 6 17633.31 1295.52
9 3 6 17529.38 3567.78
9 3 7 12724.53 1829.49
9 -3 7 10715.56 3427.37
9 3 7 12177.6 2378.14
9 3 8 92897.78 4997.09
9 -3 8 86379.76 4679.39
9 3 8 80693.78 6182.78
9 3 9 25334.95 1710.49
9 -3 9 23183.89 2339.65
9 3 9 23723.16 2151.23
9 -3 10 6453.63 5684.1
9 3 10 8655.28 1420.39
9 -4 -15 -383.09 891.81
9 4 -15 -360.55 1143.59
9 -4 -14 28045.15 2103.25
9 4 -14 28192.38 2509.75
9 4 -14 26265.29 2529.32
9 -4 -13 4832.27 4032.49
9 4 -13 5557.24 3753.63
9 4 -13 5040.52 3785.39
9 -4 -12 4461.31 3830.11
9 4 -12 5560.84 1090.16
9 4 -12 5280.02 1518.57
9 -4 -11 7831.41 2860.97
9 4 -11 6061.75 3623.42
9 4 -11 6541.85 2129.29
9 -4 -10 149089.7 6963.7
9 4 -10 151193.4 6973.95
9 4 -10 147263.2 6899.09
9 -4 -9 584.88 1056.59
9 4 -9 702.88 801.18
9 4 -9 1066.27 880.07
9 -4 -8 176.33 1185.82
9 4 -8 374.41 771.52
9 -4 -7 119.4 670.77
9 4 -7 48.26 332.77
9 4 -7 -92.83 778.88
9 -4 -6 11631.04 1543.62
9 4 -6 12851.89 1072.03
9 -4 -6 10604.34 1284.21
9 4 -6 12158.84 1196.52
9 -4 -5 1490.56 1169.94
9 4 -5 1615.71 1193.46
9 -4 -5 1445 880.47
9 4 -5 1518.53 1169.07
9 -4 -4 61649.9 4272.15
9 4 -4 62853.82 3857.57
9 -4 -4 63023.43 3394.24
9 4 -4 63837.78 3943.96
9 -4 -3 3689.54 2110.55
9 4 -3 3663.76 1800.95
9 -4 -3 3629.32 808.08
9 4 -3 3336.14 974.99
9 -4 -2 11360.38 1573.01
9 4 -2 13237.33 1288.67
9 -4 -2 13493.7 1242.59
9 4 -2 11902.04 2261.11
9 -4 -1 138.64 1178.43
9 4 -1 335.27 332.72
9 -4 -1 72.03 518.93
9 4 -1 409.01 403.46
9 4 0 5835.96 1505.15
9 -4 0 7644.75 4212.32
9 -4 0 7019.7 1317.46
9 4 0 6503.59 1499.09
9 4 1 1230.23 906.99
9 -4 1 2448.69 1730.08
9 4 1 2487.03 1217.42
9 -4 2 24590.66 2052.45
9 4 2 24340.96 1423.18
9 4 2 25403.17 1886.87
9 4 3 352.65 583.09
9 -4 3 63.8 1271.11
9 4 3 1651.3 1356.28
9 4 4 9161.27 980.59
9 -4 4 8715.82 1701.66
9 4 4 8738.36 1740.01
9 4 5 11048.78 1230.06
9 -4 5 9993.71 2163.05
9 4 5 13229.19 6813.49
9 4 6 126701.8 4203.28
9 -4 6 116510.1 4351.49
9 4 6 104881.2 4451.54
9 4 7 1185.54 785.88
9 -4 7 1725.3 1273.46
9 4 7 1883.8 2251.35
9 -4 8 18700.11 2031.37
9 4 8 24144.81 2562.38
9 -4 9 2958.32 1598.88
9 4 9 1879.1 1295.62
9 -5 -14 -186.21 837.65
9 5 -14 438.01 970.01
9 5 -14 34.79 882.39
9 -5 -13 39622.56 2373.88
9 5 -13 41744.58 2360.96
9 5 -13 43967.08 2548.6
9 -5 -12 14544.28 1857.24
9 5 -12 14378.4 1464.68
9 5 -12 15118.06 3039.37
9 -5 -11 968.56 1213.06
9 5 -11 1000.3 734.06
9 5 -11 -118.06 845.73
9 -5 -10 14138.83 1839.47
9 5 -10 10758.94 1150.28
9 -5 -9 60509.44 3763.3
9 5 -9 55673.99 2547.61
9 -5 -8 9662.85 1530.42
9 5 -8 11652.01 1137.74
9 5 -8 12230.74 1525.77
9 -5 -7 3145.34 1546.38
9 5 -7 3908.44 1044.71
9 5 -7 2775.67 2024.2
9 -5 -6 7623.74 1516.48
9 5 -6 7141.56 1278.27
9 5 -6 7341.21 3255.35
9 -5 -5 16640.37 3214.6
9 5 -5 15606.05 1171.38
9 5 -5 16541.59 2819.95
9 -5 -4 4321.77 1409.03
9 5 -4 2727.08 1778.74
9 5 -4 2693.67 1022.95
9 -5 -3 3607.49 2750.59
9 5 -3 3780.47 752.51
9 5 -3 4784.76 1182.03
9 -5 -2 25753.49 1782.22
9 5 -2 25215.74 2363.97
9 5 -2 23827.75 2364.03
9 -5 -1 57319.11 2975.04
9 5 -1 58088.21 2890.39
9 5 -1 56374.01 4731.25
9 5 0 6232.74 1195.53
9 -5 0 7349.72 4002.96
9 5 0 6807.91 1364.56
9 -5 1 19746.69 1963.23
9 5 1 19500.88 1184.77
9 5 1 20349.86 2485.94
9 5 2 1023.84 549.86
9 -5 2 1663.28 1620.9
9 5 2 1148.2 1102.75
9 5 3 1439.22 652.55
9 -5 3 695.99 1322.73
9 5 3 1304.54 1478.62
9 5 4 27577.8 1765.15
9 -5 4 27463.21 4149.46
9 5 4 22454.64 2276.57
9 -5 5 34111.69 2492.5
9 5 5 40515.09 3236.15
9 -5 6 3734.56 1538.86
9 5 6 4066.85 1846.31
9 -5 7 19940.84 2609.51
9 5 7 21572.07 3840.96
9 -5 8 35565.33 2486.68
9 5 8 44451.07 2687.39
9 -5 9 1281.04 1840.94
9 5 9 995.3 897.99
9 6 -13 5807.96 1383.37
9 6 -13 4772.65 2175.83
9 -6 -12 30.68 878.51
9 6 -12 315.97 812.04
9 6 -12 328.19 559.59
9 -6 -11 36049.48 5106.06
9 6 -11 35087.37 2211.23
9 -6 -10 2662.31 1219.12
9 6 -10 2560.79 2324.56
9 6 -10 2343.58 1448.26
9 -6 -9 1877.52 1336.23
9 6 -9 1647.88 1027.85
9 6 -9 1582.92 1287.96
9 -6 -8 16431.25 2522.06
9 6 -8 17514.27 2502.41
9 6 -8 18074.6 3265.5
9 -6 -7 1263.38 790.33
9 6 -7 1420.73 758.77
9 6 -7 721.84 709.72
9 -6 -6 16275.75 1964.04
9 6 -6 17813.61 1292.95
9 6 -6 17045.63 1997.49
9 -6 -5 10721.97 1850.36
9 6 -5 10639.91 1133.08
9 6 -5 10018.81 1272.69
9 -6 -4 10174.32 4171.65
9 6 -4 10843.42 1002.45
9 6 -4 11376.5 1425.09
9 -6 -3 112854.4 5124.43
9 6 -3 111584.6 4558.4
9 6 -3 114102.8 6922.58
9 -6 -2 344.26 951.16
9 6 -2 554.33 625.88
9 6 -2 154.39 941.42
9 6 -1 18245.76 1053.26
9 -6 -1 18955.2 1732.49
9 6 -1 17763.54 2409.31
9 -6 0 6885.51 3555.56
9 6 0 6012.3 1859.67
9 6 0 6773.71 3975.13
9 -6 1 43995.43 3576.49
9 6 1 40873.76 1672.54
9 6 1 44767.26 3027.51
9 -6 2 -107.05 1314.12
9 6 2 -701.5 1196.97
9 -6 3 10312 1958.23
9 6 3 11362.29 2760.88
9 -6 4 3651.76 2068.26
9 6 4 4659.16 3311.15
9 -6 5 31515.25 2929.45
9 6 5 32588.3 2215.46
9 -6 6 373.87 1297.7
9 6 6 621.37 583.55
9 -6 7 1170.86 1593.59
9 6 7 1164.45 733.19
9 -6 8 -66.74 1229.1
9 6 8 -37.64 1088.96
9 -7 -12 3543.67 1859.03
9 7 -12 2411.01 1309.84
9 7 -12 3067.05 2218.78
9 7 -11 66.14 720.65
9 7 -11 337.01 833.92
9 7 -10 513.24 731.21
9 -7 -9 32235.67 2220.86
9 7 -9 31630.75 2046.24
9 7 -9 34450 2052.98
9 -7 -8 34532.98 2126.47
9 7 -8 31253.84 1610.53
9 7 -8 32661.89 2031.61
9 -7 -7 6380.65 1700.35
9 7 -7 6854.76 1055.46
9 7 -7 6352.3 3401.28
9 -7 -6 76621.9 4267.75
9 7 -6 75830.26 3595.12
9 7 -6 80658.35 4389.84
9 -7 -5 6755.35 1344.81
9 7 -5 7629.82 929.22
9 7 -5 6122.08 3961.56
9 -7 -4 14929.53 2198.1
9 7 -4 14310.45 1064.45
9 7 -4 16217.99 1780.26
9 -7 -3 11869.1 1765.77
9 7 -3 11236.65 920.75
9 7 -3 12842 3048.3
9 -7 -2 15477.02 2439.48
9 7 -2 16799.87 1840.14
9 -7 -1 30784.81 4164.36
9 7 -1 29372.7 3199.21
9 -7 0 -419.42 1052.39
9 7 0 290.58 1237.56
9 -7 1 123.76 504.97
9 7 1 42.59 539.39
9 -7 2 15130.19 1840.83
9 7 2 16427.27 3717.96
9 -7 3 -30.32 1285.24
9 7 3 183.4 1054.4
9 -7 4 5620.4 1845.92
9 7 4 6216.22 1835.38
9 -7 5 325.45 945.35
9 7 5 725.02 1032.49
9 -7 6 4377.69 1987.51
9 7 6 4217.36 2475.21
9 -7 7 6968.64 4604.85
9 7 7 9337.94 3177.55
9 -8 -11 796.44 1341.6
9 8 -11 615.49 498.93
9 8 -11 306.94 696.88
9 -8 -10 16075.55 1768.9
9 8 -10 18494.48 1299.35
9 8 -10 18580.36 1605.99
9 -8 -9 1003.61 1159.8
9 8 -9 1681.19 911.42
9 8 -9 1383.67 1341.12
9 8 -8 13530.39 1090.74
9 8 -8 11242.36 2574.57
9 8 -7 1327.13 805.49
9 8 -7 2481.61 1345.52
9 -8 -6 25567.15 2247.01
9 8 -6 25486.91 2114.42
9 -8 -5 2952.48 1184.04
9 8 -5 2743.26 2151.12
9 -8 -4 52957.26 2665.98
9 8 -4 54732.31 2890.68
9 -8 -3 -245.6 785.58
9 8 -3 -253.46 1314.47
9 -8 -2 -164.39 830.48
9 8 -2 404.05 444.15
9 -8 -1 3395.9 3346.06
9 8 -1 3969.12 3078.91
9 -8 0 1156.02 1129.26
9 8 0 317.49 678.51
9 -8 1 1037.97 809.36
9 8 1 228.71 565.4
9 -8 2 724.44 1057.26
9 8 2 119.03 654.93
9 -8 3 41725.82 3038.41
9 8 3 42667.66 3126.07
9 -8 4 12298.86 2388.51
9 8 4 14837.49 1899.62
9 -8 5 7654.61 1744.57
9 8 5 7790.95 2628.34
9 -8 6 15184.3 2655.48
9 8 6 18887.04 2990.39
9 -9 -10 1456.65 816.57
9 9 -10 1663.46 1247.04
9 -9 -9 1271.41 1178.33
9 9 -9 1184.68 916.06
9 -9 -8 407.7 850.66
9 9 -8 663.28 1419.28
9 -9 -7 3682.36 2195.35
9 9 -7 4052.62 4538.16
9 -9 -6 19.62 945.53
9 9 -6 -512.64 1262.56
9 -9 -5 5081.24 3536.09
9 9 -5 5819.6 1857.4
9 -9 -4 588.92 720.02
9 9 -4 703.22 1156.8
9 9 -3 14390.46 1917.27
9 -9 -2 7296.91 2180.42
9 9 -2 7814.93 2297.35
9 -9 -1 26291.42 2012.59
9 9 -1 23949.15 4316.92
9 -9 0 2844.57 1195.27
9 9 0 2871.8 1223.35
9 -9 1 113906.3 5873.53
9 9 1 116922.3 5863.71
9 -9 2 389.04 888.55
9 9 2 528.58 815.68
9 -9 3 13104.38 1596.31
9 9 3 12972.48 2013.25
9 -9 4 3175.94 1677.03
9 9 4 2090.33 1953.18
9 -9 5 16909.1 1900.26
9 9 5 18375.7 3951.49
9 -10 -8 14488.78 2149.89
9 10 -8 15384.07 3247.72
9 -10 -7 1960.17 1271.5
9 10 -7 2831.02 1530.31
9 -10 -6 43607.14 2860.95
9 10 -6 40613.01 2567.63
9 -10 -5 5013.38 3049.6
9 10 -5 3603.09 4004.69
9 -10 -4 17024.91 3407.34
9 10 -4 17069.46 2560.01
9 -10 -3 3212.78 1304.96
9 10 -3 3353.45 2608.33
9 -10 -2 10362.46 3309.16
9 10 -2 10347.99 4463.39
9 -10 -1 18748.21 2332.42
9 10 -1 20243.95 4452.84
9 -10 0 4959.58 1250.65
9 10 0 5777.7 1757.54
9 10 1 2675.25 2121.87
9 10 2 223.49 545.49
9 -10 3 64207.12 4396.21
9 10 3 72609.47 4385.38
9 -11 -3 2021.66 1245.99
9 11 -3 1867.61 1725.98
9 -11 -2 453.42 791.2
9 11 -2 158.88 1066.56
10 0 -14 18622.61 1826.21
10 0 -13 368.15 757.98
10 0 -12 11637.63 4147.66
10 0 -11 493.44 745.77
10 0 -11 -92.37 462.81
10 0 -10 5217.12 2728.3
10 0 -10 4753.81 1240.75
10 0 -9 413.91 1082.95
10 0 -9 18.87 287.58
10 0 -8 92361.25 4270.59
10 0 -8 90952.77 3908.25
10 0 -7 -59.4 1123.68
10 0 -7 141.24 357.77
10 0 -6 67773.67 4884.08
10 0 -6 67640.89 3150.07
10 0 -5 -259.45 1006.43
10 0 -5 -220.74 631.55
10 0 -4 63677.3 5511.72
10 0 -4 66900.64 3569.42
10 0 -3 211.95 714.61
10 0 -3 -212.13 750.59
10 0 -2 17341.47 3224.54
10 0 -2 18928.45 1485.65
10 0 -1 -98.22 817.56
10 0 -1 213.93 770.01
10 0 0 54829.64 2796.46
10 0 0 51875.67 2452.85
10 0 1 -154.94 874.69
10 0 2 212049 8938.26
10 0 3 -202.25 1030.15
10 0 3 -376.54 974.71
10 0 4 22265.24 2011.67
10 0 4 26126.08 2053.97
10 0 5 0.53 1003.98
10 0 5 317.01 824.59
10 0 6 305441.5 8392.98
10 0 6 313250.7 8250.58
10 0 7 -294.67 1153.54
10 0 7 333.38 560.73
10 0 8 496.81 1010.21
10 0 9 452.11 1213.6
10 1 -14 1696.71 1242.9
10 -1 -14 2152.13 1363.28
10 1 -13 21734.16 2331.82
10 -1 -13 18794.48 3414.99
10 1 -13 19145.3 1878.43
10 1 -12 25711.29 4970.92
10 -1 -12 28009.76 2164.64
10 1 -12 27046.53 1488.04
10 -1 -11 -124.37 1010.25
10 1 -11 216.75 488.65
10 1 -11 455.84 458.54
10 1 -10 11066.62 3569.52
10 -1 -10 8967.4 5190.75
10 -1 -10 9673.41 1018.13
10 1 -10 8095.31 2197.45
10 1 -9 3449.1 1963.45
10 -1 -9 3547.45 1850.96
10 -1 -9 2423.48 1715.31
10 1 -9 2506.65 1730.29
10 1 -8 35816.48 2935.01
10 -1 -8 34048.39 2431.19
10 -1 -8 34529.43 1790.41
10 1 -8 34509.93 2126.46
10 -1 -7 44422.36 2774.96
10 1 -7 38247.63 2422.51
10 -1 -7 40386.78 2577.93
10 1 -7 41623.91 2829.8
10 1 -6 26612.7 1978.96
10 -1 -6 23351.84 1769.74
10 -1 -6 22486.16 2070.84
10 1 -6 24949.89 3211.14
10 -1 -5 11488.64 1976.99
10 1 -5 11352.03 1355.86
10 -1 -5 10632.77 1863.03
10 1 -5 11070.36 2047.91
10 1 -4 65022.66 3678.97
10 -1 -4 63335.93 3836.7
10 -1 -4 61939.96 3499.23
10 1 -4 64151.9 4514.62
10 1 -3 98448.15 5670.38
10 -1 -3 107123.5 5803.68
10 -1 -3 102875.6 5042.68
10 1 -3 100303.1 6117.35
10 1 -2 28106.31 1918.51
10 -1 -2 28706.1 3070.3
10 -1 -2 29403.59 1763.68
10 1 -2 31167.19 4355.21
10 1 -1 1404.37 946.55
10 -1 -1 1114.3 1475.54
10 -1 -1 1559.74 594.83
10 1 0 39687.98 2355.02
10 -1 0 41753.5 2269.85
10 -1 0 37774.61 2195.64
10 1 0 39756.65 2479.74
10 -1 1 29098.18 2063.49
10 1 1 29708.29 2072.6
10 -1 1 29704.75 3793.18
10 1 1 26013.33 2994.72
10 -1 2 52002.41 3131.43
10 1 2 51717.18 3224.28
10 -1 2 50974.5 2841.57
10 1 2 49369.13 3207.16
10 -1 3 5070.42 1478.71
10 1 3 4753 3206.03
10 1 3 5362.7 3696.42
10 -1 4 216083.3 10364.13
10 1 4 200406.2 10024.56
10 1 4 206002.4 10270.51
10 -1 5 -29.25 1099.31
10 1 5 -231.5 921.31
10 -1 5 278 652.8
10 1 5 114.03 746.42
10 -1 6 1487.42 1241.58
10 1 6 358.89 424.94
10 1 6 444.73 636.35
10 -1 6 -156.71 879.98
10 -1 7 15371.43 1885.12
10 1 7 17046.03 1744.57
10 1 7 17215.54 1965.72
10 1 8 75651.39 3503.81
10 -1 8 76771.81 3881.94
10 1 8 82164.04 3814.7
10 -1 9 -289.82 1172.13
10 1 9 189.84 1142.51
10 2 -14 867.3 845.53
10 -2 -14 -52.31 621.59
10 -2 -13 11077.02 2623.16
10 2 -13 8293.06 1565.19
10 2 -13 9269.19 1509.05
10 -2 -12 5440 3242.35
10 2 -12 6271.33 3785.8
10 2 -12 4518.96 2716.39
10 -2 -11 35684.35 2290.02
10 2 -11 37464.79 2127.49
10 2 -11 33668.17 3198.6
10 -2 -10 -220.43 1134.02
10 2 -10 392.4 473.84
10 2 -10 -240.13 630.27
10 2 -9 5246.37 3139.86
10 -2 -9 4860.93 1445.92
10 2 -9 3684.46 1879
10 -2 -8 55233.24 3753.99
10 2 -8 51340.14 2932.13
10 -2 -8 46530.05 2182.75
10 2 -8 47369.09 3181.1
10 -2 -7 281.74 668.39
10 2 -7 54.18 439.16
10 -2 -7 671.97 488.35
10 2 -7 181.81 600.22
10 2 -6 39939.28 2318.39
10 -2 -6 36108.2 2619.97
10 -2 -6 36653.87 1662.82
10 2 -6 38368.53 2087.99
10 -2 -5 142637.4 5538.85
10 2 -5 142498.5 6195.81
10 -2 -5 139334 5252.32
10 2 -5 141225.1 5022.45
10 -2 -4 13566.34 1567.29
10 2 -4 11686.69 2423.81
10 -2 -4 12371.23 1910.39
10 2 -4 12687.11 2371.83
10 -2 -3 1903.32 1342.87
10 2 -3 1673.32 969.18
10 -2 -3 2130.18 1013.81
10 2 -2 33805.67 2089.51
10 -2 -2 35307.5 2033.48
10 -2 -2 33696.47 2667.98
10 2 -2 33161.69 4305.31
10 2 -1 155279.8 7272.4
10 -2 -1 163418.5 7344.55
10 -2 -1 155180.3 5590.41
10 2 -1 160161.8 6783.29
10 2 0 133054.1 5178.04
10 -2 0 133584 5310.58
10 -2 0 124074.1 6135.53
10 2 0 131357.2 5095.61
10 -2 1 14496.33 1594.67
10 2 1 14144.94 2482.32
10 -2 1 12889.07 2064.94
10 2 1 14485.85 1436.43
10 -2 2 14982.95 3170.74
10 2 2 16959.53 1588.1
10 -2 2 14985.69 2139.93
10 2 2 15413.35 2077.49
10 2 3 9529.72 1351.01
10 -2 3 11361.5 2011.82
10 -2 3 11086.74 2106.53
10 2 3 10072.43 1463.5
10 -2 4 4848.5 1429.15
10 2 4 5133.38 1151.86
10 -2 4 4401.88 2180.07
10 2 4 5049.37 3193.53
10 2 5 955.53 998.98
10 -2 5 1291.28 1012.33
10 2 5 963.75 559.3
10 -2 6 32816.31 2344.64
10 2 6 30655.72 1915.27
10 2 6 33784.03 2381.4
10 2 7 55.5 793.93
10 -2 7 403.48 905.94
10 2 7 215.05 796.78
10 2 8 15420.68 1506.31
10 -2 8 12734.11 2352.39
10 2 8 14706.73 2827.88
10 2 9 35553.59 3683.71
10 -2 9 28280.25 5726.76
10 2 9 34096.89 5232.71
10 -3 -14 1963.55 2437.16
10 3 -14 2735.73 2399.45
10 3 -14 2071.82 1764.16
10 -3 -13 51830.86 3259.1
10 3 -13 48013.08 3342.74
10 3 -13 48378.18 2527.52
10 -3 -12 257.27 1290.97
10 3 -12 705.01 796.94
10 3 -12 -141.77 732.4
10 -3 -11 1030.26 1360.41
10 3 -11 1576.28 853.82
10 3 -11 1777.89 767.13
10 -3 -10 170415.1 8169.97
10 3 -10 167092.3 4319.57
10 3 -10 163508.9 5745.32
10 -3 -9 24463.25 2891.93
10 3 -9 21573.3 2189.74
10 3 -9 20649.78 2840.98
10 -3 -8 4062.58 1975.17
10 3 -8 4175.81 3371.02
10 3 -8 3625.03 2384.41
10 -3 -7 20207.71 2072.72
10 3 -7 22633.75 1890.9
10 3 -7 19298.82 1445.02
10 -3 -6 86073.41 4571.83
10 3 -6 99128.49 4863.33
10 -3 -6 85823.75 3957.99
10 3 -6 93362.67 4454.68
10 -3 -5 670.3 1282.04
10 3 -5 366.74 504.94
10 -3 -5 -90.46 410.68
10 -3 -4 24950.69 2225.87
10 3 -4 24310.71 1526.35
10 -3 -4 22862.79 2000.68
10 3 -4 24748.74 1887.72
10 -3 -3 141460.9 7813.85
10 3 -3 144279.7 5492.08
10 -3 -3 143750.4 4802.79
10 3 -3 155625.1 5577.56
10 3 -2 26492.39 1878.39
10 -3 -2 26715.1 1804.48
10 -3 -2 25965.95 3121.55
10 3 -2 26549.52 1861.04
10 -3 -1 631.38 1021
10 3 -1 722.57 1059.01
10 -3 -1 1057.6 588.13
10 3 -1 621.94 657.27
10 3 0 23250.38 1675.33
10 -3 0 22962.34 3984.75
10 -3 0 22462.47 3401.3
10 3 0 22792.46 2628.13
10 3 1 53089.71 3214.82
10 -3 1 53842.95 3187.68
10 -3 1 51400.19 2984.87
10 3 1 55294.76 3308.08
10 -3 2 34327.98 4398.55
10 3 2 33803.01 2572.77
10 -3 2 35769.07 2477.33
10 3 2 31485.53 4693.79
10 3 3 1279.75 1136.03
10 3 3 1746.82 972.74
10 -3 4 5049.96 1382.85
10 3 4 3232.9 2525.67
10 3 4 4521.23 2816.15
10 3 5 1955 974.51
10 -3 5 1577.7 837.63
10 3 5 2072.56 1452.94
10 -3 6 4262.39 4430.15
10 3 6 4436.65 2719.42
10 3 6 5620.35 2928.56
10 3 7 9615.45 1170.85
10 -3 7 8321.96 2714.11
10 3 7 11115.42 2908.45
10 3 8 123.7 594.36
10 -3 8 359.48 1164.23
10 3 8 -22.32 1237.97
10 -4 -13 9524.26 2063.21
10 4 -13 11093.66 2875.2
10 4 -13 6840.77 4338.17
10 -4 -12 52296.48 3228.89
10 4 -12 52641 2734.5
10 4 -12 51833.13 2611.13
10 -4 -11 27407.85 2255.14
10 4 -11 30498.1 2205.18
10 4 -11 27856.57 1932.36
10 -4 -10 5331.22 2081.53
10 4 -10 6482.57 1414.64
10 4 -10 4622.13 1160.42
10 -4 -9 2033.43 1788.33
10 4 -9 1434.47 958.72
10 4 -9 2546.96 1154.67
10 -4 -8 166194.2 8307.53
10 4 -8 169414.3 8165.54
10 4 -8 170410.7 7627.62
10 -4 -7 13034.13 6493.4
10 4 -7 13553.48 2718.38
10 4 -7 13229.92 2198.14
10 -4 -6 533.51 1331.27
10 4 -6 -115.84 852.46
10 -4 -5 10774.03 2157.64
10 4 -5 9807.64 1488.12
10 4 -5 9969.51 1415.21
10 -4 -4 1203.98 934.93
10 4 -4 1307.49 779.46
10 -4 -4 813.09 534.13
10 4 -4 924.81 949.55
10 -4 -3 244.39 800.83
10 4 -3 416.93 422.99
10 -4 -3 482.55 456.49
10 4 -3 534.44 710.8
10 4 -2 31748.67 2444.14
10 -4 -2 32290.09 2797.08
10 -4 -2 31802.52 2015.78
10 4 -2 32127.19 2634.98
10 -4 -1 402.72 1115.89
10 4 -1 71.84 580.49
10 -4 -1 -248.24 600.22
10 4 -1 319.28 915.25
10 4 0 69672.03 3513.94
10 -4 0 67588.75 4131.38
10 -4 0 66679.02 3582.24
10 4 0 64758.34 4359.16
10 -4 1 17156.76 3272.48
10 4 1 16780.4 1286.92
10 4 1 18225.92 1664.83
10 -4 2 33590.78 2488.28
10 4 2 32207.72 2456.96
10 4 2 34366.67 2476.87
10 4 3 1310.34 715.59
10 -4 3 1462.84 1038.27
10 4 3 1972.77 1598.33
10 4 4 2670.39 2374.92
10 -4 4 4035.67 1565.87
10 4 4 4048.28 3064.34
10 4 5 689.81 686.59
10 -4 5 498.88 576.28
10 4 5 1473.9 1082.52
10 -4 6 3151.83 2781.62
10 4 6 3420.95 1138.16
10 -4 7 1875.93 1268.42
10 4 7 2116.48 1417.39
10 -4 8 19909.09 3564.48
10 4 8 23516.9 2248.8
10 -5 -13 3345.44 2265.96
10 5 -13 2858.45 2595.7
10 5 -13 3181.22 2993.95
10 -5 -12 -299.31 952.67
10 5 -12 49.07 843.05
10 5 -12 388.46 618.65
10 -5 -11 4535 2561.27
10 5 -11 4171.17 1217.37
10 5 -11 4769.71 1459.17
10 -5 -10 71682.87 4259.95
10 5 -10 68627.61 4670.87
10 5 -10 69938.17 4198.05
10 -5 -9 36253.98 2404.88
10 5 -9 33322.16 1824.07
10 5 -9 32966.43 1872.21
10 -5 -8 3592.9 2645.74
10 5 -8 3717.92 2991.02
10 -5 -7 524.67 1112.49
10 5 -7 147.06 641.28
10 5 -7 330.65 502.07
10 -5 -6 29698.97 2463.12
10 5 -6 31351.73 1971.2
10 5 -6 29103.49 2076.54
10 -5 -5 10900.96 1813.41
10 5 -5 10894.83 1066.15
10 5 -5 11729.99 2089.2
10 -5 -4 8226.96 1889.33
10 5 -4 10154.31 1081.43
10 5 -4 11402.41 1755.26
10 -5 -3 32223.43 2721.82
10 5 -3 28087.34 2586.03
10 5 -3 29059.66 4198.18
10 -5 -2 2811.65 1519.42
10 5 -2 2225.85 1511.63
10 5 -2 3346.66 978.65
10 5 -1 28721.59 1475.38
10 -5 -1 31021.45 2511.02
10 5 -1 26777.42 1853.25
10 -5 0 26755.5 2117.03
10 5 0 27444.34 1505.06
10 5 0 24937.83 5633.54
10 -5 1 65412.93 5006.37
10 5 1 64469.47 4170.42
10 5 1 65823.68 3877.75
10 5 2 14670.84 1371.36
10 -5 2 15595.65 2326.24
10 5 2 16480.2 4421.55
10 -5 3 5080.23 1205.84
10 5 3 5893.82 3393.52
10 -5 4 2486.19 2054.71
10 5 4 2748.39 1476.1
10 -5 5 383.17 718.03
10 5 5 85.21 733.89
10 -5 6 864.84 1691.25
10 5 6 1060.51 1007.37
10 -5 7 15419.37 2210.64
10 5 7 15835.2 3855.25
10 -6 -12 976.56 1024.85
10 6 -12 1175.71 1023.39
10 6 -12 586.07 1232.22
10 -6 -11 24786.82 2756.69
10 6 -11 23630.31 1625.09
10 6 -11 23546.27 3965.38
10 -6 -10 2849.66 1296.29
10 6 -10 1924.02 1857.54
10 6 -10 2130.12 1713.48
10 -6 -9 100.09 664.7
10 6 -9 38.56 319.48
10 6 -9 -260.54 785.31
10 -6 -8 217.1 966.34
10 6 -8 962.4 676.3
10 6 -8 600.4 860.88
10 -6 -7 58497.98 3328.23
10 6 -7 56428.11 2151.5
10 6 -7 59643.41 2492.67
10 -6 -6 9567.57 3731.37
10 6 -6 9482.87 991.87
10 6 -6 8813.31 1574.85
10 -6 -5 2602.7 1390.56
10 6 -5 2441.19 864.27
10 6 -5 2917.37 2478
10 -6 -4 298 1073.29
10 6 -4 728.75 879.97
10 -6 -3 423.6 644.54
10 6 -3 39.1 376.08
10 6 -3 493.77 1066.28
10 -6 -2 2305.45 1440.65
10 6 -2 2140.32 1221.82
10 6 -2 2085.76 1824.55
10 -6 -1 72996.42 4457.91
10 6 -1 65657.2 3705.66
10 -6 0 6372.49 1866.43
10 6 0 6411.12 1598.07
10 -6 1 25317.55 4126.62
10 6 1 23464.93 2139.88
10 -6 2 4483.67 2432.65
10 6 2 4200.27 1319.57
10 -6 3 4104.75 1700.77
10 6 3 3841.13 1676.33
10 -6 4 920.4 827.47
10 6 4 1937.54 1220.43
10 -6 5 922.83 1126.47
10 6 5 1487.69 1222.67
10 -6 6 6694.16 1764.86
10 6 6 5418.59 3353.75
10 -7 -11 2411.53 1286.88
10 7 -11 2729.27 1020.99
10 -7 -10 41597.69 2746.07
10 7 -10 39243.17 1837.3
10 7 -10 40324.68 2114.23
10 -7 -9 24232.81 1956.79
10 7 -9 22324.95 1493.52
10 7 -9 25061.92 1918.53
10 -7 -8 1797.5 1216.85
10 7 -8 1070.9 910.82
10 7 -8 1093.77 934.86
10 -7 -7 4342.31 2691.89
10 7 -7 3108 2577.29
10 7 -7 3112.58 1261.58
10 -7 -6 11538.88 2255.88
10 7 -6 12707.62 1154.99
10 7 -6 13171.13 2352.62
10 -7 -5 1950.6 1298.04
10 7 -5 1881.45 737.32
10 7 -5 2201.69 1316.46
10 -7 -4 5234.27 4069.25
10 7 -4 6564.27 1736.88
10 -7 -3 275.73 972.66
10 7 -3 -293.24 1135.43
10 -7 -2 116.73 567.64
10 7 -2 351.01 691.62
10 -7 -1 13997.86 1856.96
10 7 -1 14642.99 1940.9
10 -7 0 12889.43 1985.18
10 7 0 14520.65 3619.94
10 -7 1 9328.25 1760.35
10 7 1 9281.28 1967.36
10 -7 2 1791.2 1737.52
10 7 2 2003.59 1516.75
10 -7 3 24.29 1399.87
10 7 3 314.88 539.81
10 -7 4 44815.18 3028.68
10 7 4 47144.06 2731.2
10 -7 5 1592.4 1556.65
10 7 5 2359.57 1372.95
10 -8 -10 21314.44 2459.85
10 8 -10 22025 1988.52
10 8 -9 5264.42 2801.88
10 8 -8 46621.51 2263.99
10 -8 -7 2804 1437.09
10 8 -7 3259.94 1385.33
10 -8 -6 1769.67 1330.64
10 8 -6 1137.95 882.48
10 -8 -5 40300.26 3015.05
10 8 -5 40839.52 2958.45
10 -8 -4 -104.25 879.05
10 8 -4 153.32 809.14
10 -8 -3 3826.38 1242.06
10 8 -3 3812 1763.77
10 -8 -2 -52.32 945.47
10 8 -2 54.11 1330.58
10 -8 -1 27082.32 2284.25
10 8 -1 26492.72 2611.29
10 -8 0 5614.17 1438.51
10 8 0 3996.37 3261.79
10 -8 1 396.98 1179.73
10 8 1 862.71 644.74
10 -8 2 22125.26 1999.58
10 8 2 22487.04 1842.45
10 -8 3 585.45 1115.05
10 8 3 -378.95 1037.08
10 -8 4 1564.64 1236.86
10 -9 -8 5373.31 4162.08
10 9 -8 7986.8 1486.78
10 -9 -7 50805.34 5850.48
10 9 -7 60821.45 3713.41
10 -9 -6 -106.63 1019.02
10 9 -6 -82.76 1250.13
10 9 -5 3909.86 1593.97
10 -9 -4 1209.14 1687.19
10 9 -4 835.08 1417.29
10 -9 -3 130530.1 3668.88
10 9 -3 132385 6799.15
10 -9 -2 7294.17 1318.8
10 9 -2 5431.91 1981.87
10 -9 -1 8205.46 1514.15
10 9 -1 5706.41 4564.17
10 -9 0 55.71 312.6
10 9 0 -293.44 1137.69
10 -9 1 5673.01 4140.45
10 9 1 7191.11 3598.45
10 -9 2 1507.52 1155.49
10 9 2 1246.02 791.84
10 -10 -3 10844.1 3619.22
10 10 -3 12235.93 4811.08
11 0 -13 281.38 845.01
11 0 -12 78639.58 5734.43
11 0 -11 -154.86 965.76
11 0 -10 82344.38 3227.39
11 0 -10 76581.94 3053.99
11 0 -9 -147.46 906.71
11 0 -9 -29.74 492.19
11 0 -8 24091.69 2107.27
11 0 -8 20715.94 2284.96
11 0 -7 67.03 504.66
11 0 -7 70 584.94
11 0 -6 179.23 511.01
11 0 -6 435.79 430.95
11 0 -5 116.35 395.48
11 0 -5 247.96 381.69
11 0 -4 1378.32 854.87
11 0 -4 1334.64 710.01
11 0 -3 159.61 706.73
11 0 -3 101.64 672.11
11 0 -2 79004.12 3149.2
11 0 -2 71702.85 4349.38
11 0 -1 242.13 518.03
11 0 -1 -171.83 831.99
11 0 0 6419.56 1982.97
11 0 0 7149.29 1506.05
11 0 1 164.13 585.26
11 0 1 -193.85 839.05
11 0 2 4200.2 2554.9
11 0 2 4094.99 2763.19
11 0 3 154.14 868.34
11 0 4 71518.83 3224.86
11 0 5 455.24 784.87
11 0 5 -181.25 808.09
11 0 6 11373.94 1517.6
11 0 6 12093.78 2992.85
11 0 7 -419.84 1028.21
11 0 7 -109.97 813.6
11 -1 -13 441.55 908.55
11 1 -13 -38.84 978.18
11 1 -12 32727.52 3048.63
11 -1 -12 32060.5 2234.16
11 1 -11 1116.6 817.46
11 -1 -11 1450.02 1102.4
11 1 -11 541.71 745.05
11 1 -10 39986.9 2093.06
11 -1 -10 37237.43 2520.2
11 1 -10 35661.33 2000.96
11 -1 -9 128.49 1222.66
11 1 -9 25.6 426.99
11 1 -9 321.96 518.51
11 1 -8 18711.13 1584.64
11 -1 -8 18461.7 1681.75
11 -1 -8 18807.89 1649.47
11 1 -8 16764.56 1189.39
11 1 -7 11212.17 3277.21
11 -1 -7 10703.02 1444.51
11 -1 -7 9588.75 2600.66
11 1 -7 10955.48 1670.96
11 -1 -6 2452.99 1815.77
11 1 -6 2718.26 1159.62
11 -1 -6 1858.96 735.58
11 1 -6 2729.13 805.44
11 1 -5 32978.77 2011.91
11 -1 -5 33842.79 4030.83
11 -1 -5 34357.04 1994.57
11 1 -5 32625.44 2221.17
11 1 -4 26165.95 1987.71
11 -1 -4 27707.68 2102.68
11 -1 -4 26295.87 1584.98
11 1 -4 26719.17 1966.47
11 1 -3 13283.91 2671.36
11 -1 -3 13297.7 2866.47
11 -1 -3 14000.59 1348.01
11 1 -3 14302.01 3902.46
11 1 -2 10679.2 3681.75
11 -1 -2 10491.1 1560.55
11 -1 -2 10713.1 1530.23
11 1 -2 11121.59 2606.85
11 1 -1 57764.84 2723.23
11 -1 -1 55172.32 4241.98
11 -1 -1 57480.51 2963.45
11 1 -1 57246.64 2763.16
11 1 0 8840.56 3634.49
11 -1 0 11086.43 1667.2
11 -1 0 8569.47 3378.97
11 1 0 10322.85 2045.77
11 -1 1 438.03 602.99
11 1 1 367.88 623.85
11 -1 1 -263.25 871.68
11 -1 2 1255.47 993.33
11 1 2 1162.02 1048.6
11 -1 2 1019.32 876.44
11 1 2 1187.42 1086.34
11 1 3 -218.49 850.73
11 -1 3 326.35 558.24
11 -1 3 -90.41 784.18
11 1 3 429.94 650.23
11 -1 4 9346.8 2626.84
11 1 4 11055.39 1355.99
11 -1 4 8530.52 3741.64
11 1 4 10261.33 1576.1
11 1 5 6149.81 2293.81
11 -1 5 9410.28 1890.58
11 -1 5 7204.06 1821.3
11 1 5 6498.68 4212.46
11 -1 6 40418.04 2476.05
11 1 6 40971.66 3043.31
11 1 6 41747.32 2988.18
11 -1 7 11670.23 2371.69
11 1 7 11111.95 2768.36
11 1 7 10470.51 6098.75
11 -2 -13 360.86 1148.42
11 2 -13 449.95 709.66
11 2 -13 77.59 345.12
11 -2 -12 2535.35 1175.54
11 2 -12 1832.23 1434.94
11 2 -12 2599.68 1055.48
11 2 -11 5403.62 2044.63
11 -2 -11 4370.79 4045.08
11 2 -11 5971.7 2415.32
11 -2 -10 852.45 1083.04
11 2 -10 284.34 750.76
11 2 -10 505.51 674.92
11 -2 -9 2926.8 1422.6
11 2 -9 2363.46 1832.98
11 2 -9 3503.02 1008.56
11 2 -8 4581.16 3769.2
11 -2 -8 5641.65 3852.34
11 2 -8 5052.73 3020.31
11 2 -7 7401.78 1263.53
11 -2 -7 5117.19 3012.78
11 2 -7 5035.26 1042.87
11 -2 -6 7148.29 1518.43
11 2 -6 8144.53 1252.21
11 -2 -6 6523.03 1187.49
11 2 -6 5951.25 2833.82
11 -2 -5 19245.52 2595.2
11 2 -5 18992.08 3328.85
11 -2 -5 18825.25 2616.06
11 2 -5 20005.44 1487.27
11 -2 -4 1082.16 854.47
11 2 -4 987.78 918.33
11 -2 -4 343.09 437.08
11 2 -4 702.38 1215
11 2 -3 142135.1 5879.28
11 -2 -3 143981 5834.06
11 -2 -3 142652.4 4659.96
11 2 -3 148940.5 5086.77
11 2 -2 287.39 413.22
11 -2 -2 -245.3 946.33
11 -2 -2 243.16 562.83
11 2 -2 -145.62 914.65
11 2 -1 3673.21 819.07
11 -2 -1 4096.19 2687.53
11 -2 -1 3901.01 1846.12
11 2 0 21573.33 1774.95
11 -2 0 20113.13 3795.8
11 -2 0 19717.58 2362.08
11 2 0 20581.34 3535.63
11 -2 1 27181.43 3149.59
11 2 1 30432.03 2228.08
11 -2 1 27567.75 4077.08
11 2 1 29377.71 4175.5
11 -2 2 19457.12 1811.15
11 2 2 16970.52 1488.73
11 -2 2 16840.4 2342.9
11 2 2 17046.78 3922.03
11 2 3 4570.16 1358.03
11 -2 3 5190.98 3768.97
11 -2 3 5185.82 3276.59
11 2 3 6998.76 1691.58
11 -2 4 1770.06 1446.11
11 2 4 1538.15 1480.18
11 -2 4 2220.01 1552.87
11 2 4 1560.81 1076.18
11 2 5 11300.84 1394.16
11 -2 5 10789.19 3848.4
11 2 5 10210.33 1745.52
11 -2 6 23341.68 2907.9
11 2 6 22769.4 2649.63
11 2 6 22749.96 4040.26
11 2 7 42992.4 2848.74
11 -2 7 44057.63 3360.37
11 2 7 43543.57 3779.55
11 -3 -13 13320.93 2696.52
11 3 -13 13579.94 2397.02
11 3 -13 14291.29 1348.34
11 -3 -12 -232.05 1426.3
11 3 -12 387.42 805.56
11 3 -12 70.04 722.91
11 -3 -11 571.97 1437.9
11 3 -11 439.79 655.49
11 3 -11 610.18 820.08
11 -3 -10 5397.46 1708.28
11 3 -10 5173.38 1407.02
11 3 -10 4931.91 1792.83
11 -3 -9 6814.83 4404.47
11 3 -9 7278.75 1049.59
11 3 -9 4544.79 3517.81
11 -3 -8 15007.04 1854.59
11 3 -8 13772 1986.13
11 3 -8 13857.63 2916.33
11 -3 -7 1572.41 1218.28
11 3 -7 2522.3 1386.22
11 3 -7 1371.08 1198.08
11 -3 -6 1149.01 1553.32
11 3 -6 -135.69 831.41
11 3 -6 -10.3 889.75
11 -3 -5 23568.79 2063.04
11 3 -5 21963.11 1513.07
11 -3 -5 20557.13 2295.35
11 3 -5 22631.63 2927.9
11 -3 -4 464.18 989.58
11 3 -4 121.77 807.92
11 -3 -4 579.94 376.87
11 3 -4 -270.33 822.74
11 3 -3 516.73 762.6
11 -3 -3 -218.23 1003.2
11 -3 -3 155.46 278.2
11 3 -2 43114.51 2474.54
11 -3 -2 40757.63 2928.91
11 -3 -2 38689.18 2475.62
11 3 -2 34796.91 4871.52
11 3 -1 70805.27 3553.8
11 -3 -1 69943.98 4195.74
11 -3 -1 62483.38 3930.99
11 3 -1 72712.82 4114.64
11 -3 0 47616.41 4442.1
11 3 0 49973 3079.29
11 -3 0 46929 5489.32
11 3 0 47678.86 3104.05
11 -3 1 345.18 555.6
11 3 1 220.4 541.17
11 -3 1 346.35 553.12
11 3 1 420.72 643.12
11 -3 2 50361.34 2796.71
11 3 2 54766.66 2333.87
11 -3 2 54401.45 3470.76
11 3 2 50923.57 3770.35
11 3 3 -53.98 745.29
11 -3 3 277.57 426.46
11 3 3 677.26 894.98
11 -3 4 49316.22 3300.15
11 3 4 46323.53 3462.57
11 3 4 43661.9 6076.25
11 3 5 12208.08 2743.95
11 -3 5 12378.11 3791.21
11 3 5 12839.84 3299.73
11 -3 6 6713 1584.44
11 3 6 3058.72 2646.94
11 3 6 4514.09 3106.49
11 -4 -12 31122.77 6060.37
11 4 -12 31219.21 4182.37
11 4 -12 30907.06 4114.4
11 -4 -11 15398.75 2432.62
11 4 -11 16640.14 1675.77
11 4 -11 15996.61 2667.4
11 -4 -10 30934.21 2574.73
11 4 -10 36032.75 2203.21
11 4 -10 30772.64 2181.34
11 -4 -9 18052.3 2309.69
11 4 -9 19255.02 1623.19
11 4 -9 18116.87 3556.38
11 -4 -8 1080.93 1421.19
11 4 -8 925.7 1064.67
11 -4 -7 2403.53 1443.29
11 4 -7 3524.59 1014.89
11 4 -7 2729.94 1149.7
11 -4 -6 18274.06 1960.84
11 4 -6 20669.46 1479.32
11 4 -6 20995.43 3937.46
11 -4 -5 61972.55 3386.84
11 4 -5 57074.06 2947.53
11 -4 -4 509.58 930.47
11 4 -4 467.27 706.74
11 4 -3 6947.9 1959.66
11 -4 -3 7558.36 1483.62
11 -4 -3 6817.58 1606.67
11 4 -3 6157.46 2605.61
11 -4 -2 8146.05 1370.72
11 4 -2 6309.61 1472.55
11 -4 -2 7018.87 1833.96
11 4 -2 6811.53 1231.86
11 4 -1 1558.34 1067.04
11 -4 -1 1743.63 1508.73
11 -4 -1 1331.17 852.08
11 4 -1 1879.76 1512.54
11 -4 0 67488.75 3068.3
11 4 0 68304.11 2426.96
11 4 0 65998.68 2975.8
11 -4 1 11801.85 2306.1
11 4 1 11896.81 1247.36
11 4 1 12667.56 1513.5
11 4 2 52668.77 2663.04
11 -4 2 58230.65 3089.9
11 4 2 54554.48 3678.44
11 -4 3 20333.87 3809.52
11 4 3 18760.68 1581.46
11 4 3 21965.27 2118.25
11 -4 4 60135.95 3331.89
11 4 4 59777.56 4547.44
11 -4 5 1610.24 1562.34
11 4 5 2490.08 1772.52
11 -4 6 16649.48 2110
11 4 6 17327.15 5241.12
11 -5 -11 10458.7 2018.97
11 5 -11 11967.22 1447.51
11 5 -11 12925.99 1666.19
11 -5 -10 2318.17 1512.73
11 5 -10 2008.24 1318.96
11 5 -10 2431.72 1477.75
11 -5 -9 23446.68 4523.18
11 5 -9 27284.24 1836.75
11 5 -9 26943.96 2649.55
11 -5 -8 2149.87 1796.49
11 5 -8 2088.95 2001.85
11 5 -8 2666.28 1490.01
11 -5 -7 211087.7 6908.92
11 5 -7 221060.1 5933.28
11 -5 -6 601.49 1536.3
11 5 -6 467.11 644.22
11 -5 -5 14806.63 3995.24
11 5 -5 15026.97 1280.86
11 5 -5 18572.76 1685.83
11 -5 -4 3578.56 1846.62
11 5 -4 2392.77 2090.33
11 5 -4 4920.53 1587.71
11 5 -3 103336.2 3519.84
11 -5 -3 110480 4271.71
11 5 -3 111796.7 3829.83
11 -5 -2 11857.22 2528.38
11 5 -2 14151.7 1187.5
11 5 -2 11699.4 3040.67
11 5 -1 520.94 750.5
11 -5 -1 896.3 746.9
11 5 -1 607.11 480.51
11 5 0 5088.48 2495.73
11 -5 0 5702.94 3002.84
11 5 0 7349.18 2260.44
11 -5 1 940.8 1080.25
11 5 1 1404.87 1894.73
11 -5 2 35652.93 2690.43
11 5 2 36225.14 2613.53
11 -5 3 39808.2 2900.32
11 5 3 40717.5 2788.54
11 -5 4 27290.98 2196.46
11 5 4 24314.56 2139.12
11 -5 5 365.28 601.75
11 5 5 560.85 523.17
11 -6 -10 7502.3 4811.56
11 6 -10 9784.78 1145
11 6 -10 10135.52 1640.29
11 -6 -9 76421.34 3786.97
11 6 -9 77540.91 2583.86
11 6 -9 76006.07 4460.69
11 -6 -8 11851.57 5860.63
11 6 -8 11186.49 1120.47
11 -6 -7 20169.67 2990.46
11 6 -7 22318.43 1527.47
11 6 -7 23724.11 1986.13
11 -6 -6 550.94 762.86
11 6 -6 842.54 701.72
11 6 -6 739.37 641.77
11 -6 -5 206381.2 9484.81
11 6 -5 207390.4 8374.83
11 6 -5 216041.2 4380.71
11 -6 -4 4078.24 2000.7
11 6 -4 4495.87 964.94
11 6 -4 3319.31 2790.66
11 -6 -3 1592.13 1539.22
11 6 -3 2004.47 1762.91
11 -6 -2 8758.33 4471.5
11 6 -2 8314.74 4830.53
11 -6 -1 10257.95 2834.77
11 6 -1 8708.71 2392.53
11 -6 0 1635.06 1188.92
11 6 0 1532.48 1030.48
11 -6 1 1731.89 1478.55
11 6 1 1305.3 1587.52
11 -6 2 1610.43 1516.78
11 6 2 709.48 1467.88
11 -6 3 6148.68 1668.77
11 6 3 4417.18 5224.19
11 -6 4 -423.43 1142.46
11 6 4 594.02 1208.12
11 -7 -9 22398.56 2234.37
11 -7 -8 11036.34 2948.97
11 7 -8 11079.76 3920.28
11 -7 -7 91494.9 3988.06
11 7 -7 89470.22 3945.45
11 -7 -6 6052.44 1527.22
11 7 -6 7875.57 1647.87
11 -7 -5 350.75 1064.7
11 7 -5 -29.41 1049.3
11 -7 -4 22683.02 1957.28
11 7 -4 24537.42 1988.51
11 -7 -3 32187.41 4590.73
11 7 -3 35295.81 2459.1
11 -7 -2 1365.77 908.41
11 7 -2 2230.75 1504.3
11 -7 -1 15237.01 1936.53
11 7 -1 15643.43 3730.7
11 -7 0 47131.76 2944.66
11 7 0 46710.16 3048.14
11 -7 1 2044.2 1601.96
11 7 1 1607.24 1174.85
11 -7 2 11456.6 1813.56
11 7 2 9391.16 6466.26
11 -7 3 13977.45 1957.7
11 7 3 12608.84 4688.86
11 -8 -7 351.71 556.18
11 8 -7 87.29 854.89
11 -8 -6 -342.33 859.35
11 8 -6 294.69 984.53
11 -8 -5 10698.95 3109.45
11 8 -5 9119.37 5372.54
11 -8 -4 1054.87 1247.94
11 8 -4 500.22 1144.36
11 -8 -3 73564.78 4950.69
11 8 -3 74789.47 3263.99
11 -8 -2 45688.04 2516.31
11 8 -2 45273.2 3040.17
11 -8 -1 -6.49 480.79
11 8 -1 429.86 791.72
11 -8 0 10157.14 3185.37
11 8 0 10616.07 2686.36
11 -8 1 25433.8 2314.91
11 8 1 25124.79 2297.33
12 0 -12 864.85 1157.47
12 0 -11 607.09 908.45
12 0 -10 3376.44 2143.91
12 0 -9 143.02 671.55
12 0 -8 27059.04 2187.49
12 0 -8 23761.39 2931.45
12 0 -7 76.66 792.49
12 0 -7 -220.49 615.06
12 0 -6 326.83 788.34
12 0 -6 454.92 476.63
12 0 -5 28.54 622.42
12 0 -5 2.8 630.22
12 0 -4 19971.78 3603.55
12 0 -4 20186.35 1551.8
12 0 -3 9.98 709.26
12 0 -3 13.22 462.77
12 0 -2 5792.63 3210.77
12 0 -2 6994.6 1432.46
12 0 -1 -253.27 817.4
12 0 -1 474.1 401.84
12 0 0 121140.2 4638.17
12 0 0 117871.9 5168.79
12 0 1 477.18 688.54
12 0 1 -187.6 915.25
12 0 2 446.23 868.08
12 0 2 402.9 420.29
12 0 3 462.87 917.06
12 0 3 -312.89 1015.65
12 0 4 13529.58 3449.33
12 0 4 14710.33 3532.65
12 0 5 203.14 835.06
12 -1 -11 7841.13 1693.13
12 1 -11 6084.83 1679.15
12 1 -10 7971.63 2738.15
12 -1 -10 9434.35 1450.44
12 1 -10 6397.18 2287.18
12 1 -9 26724.43 2083
12 -1 -9 23606.22 2028.09
12 1 -9 19262.47 2248.03
12 1 -8 565.05 444.05
12 -1 -8 1140.2 1348.96
12 1 -8 690.68 621.99
12 -1 -7 2265.49 1698.88
12 1 -7 2755.79 2351.21
12 -1 -7 1547.33 893.34
12 1 -7 3161.56 972.63
12 1 -6 17441.69 1552.33
12 -1 -6 18673.44 1699.08
12 -1 -6 17705.68 1409.45
12 1 -6 19558.99 1660.97
12 1 -5 32553.45 2727.22
12 -1 -5 34462.01 2215.03
12 1 -5 33097.82 1978.84
12 -1 -5 31828.8 1738.22
12 1 -4 2016.25 990.05
12 -1 -4 2131.1 1091.97
12 -1 -4 1737.13 993.02
12 1 -4 1784.91 939.27
12 1 -3 4568.78 1077.93
12 -1 -3 5756.55 3419.26
12 -1 -3 5512.24 1199.42
12 1 -3 6283.55 3253.76
12 1 -2 24962.62 1985.12
12 -1 -2 25640.54 2178.6
12 -1 -2 22203.52 3763.8
12 1 -2 23313.09 1716.26
12 1 -1 397.86 661.12
12 -1 -1 309.21 734.16
12 -1 -1 830.4 683.01
12 1 -1 416.62 662.55
12 1 0 3267.49 2017.26
12 -1 0 3380.3 2275.06
12 -1 0 3216.62 3003.04
12 1 0 3966.25 1819.15
12 1 1 1137.5 811.85
12 -1 1 888 773.57
12 -1 1 286.91 578.73
12 1 1 551.61 508.73
12 -1 2 53492.96 3063.19
12 1 2 53998.89 2789.41
12 1 2 49221.92 3680.29
12 -1 2 49155.31 3448.16
12 -1 3 1216.65 846.69
12 1 3 1506.03 1419.93
12 -1 3 1943.32 1106.44
12 -1 4 239.87 750.71
12 1 4 468.78 815.18
12 -1 4 486.86 598.13
12 1 4 228.62 439.85
12 1 5 10795.35 1486.45
12 -1 5 9239.04 1907.81
12 1 5 7119.57 4605.09
12 -1 5 5464.62 4863.13
12 -2 -11 29801.57 2634.93
12 2 -11 27316.12 2376.03
12 2 -11 27312.35 2274.05
12 -2 -10 18530.28 4540.15
12 2 -10 18187.79 2157.54
12 2 -10 19399.76 1611.66
12 2 -9 37202.3 2224.26
12 -2 -9 34881.3 2667.39
12 2 -9 32887.71 2058.2
12 2 -8 11439.18 3662.27
12 -2 -8 13103.68 1990.56
12 2 -8 11063.8 1612.29
12 -2 -7 86861.83 7226.99
12 2 -7 90824.48 4428.68
12 2 -7 91418.44 5503.41
12 -2 -6 724.14 862.18
12 2 -6 1171.85 963.6
12 2 -6 1241.16 954.71
12 -2 -5 546.3 865.64
12 2 -5 72.1 700.98
12 -2 -5 232.03 350.15
12 2 -5 467.68 907.82
12 -2 -4 1171.63 1030.72
12 2 -4 2397.97 961.25
12 -2 -4 1130.35 519.59
12 2 -4 1243.67 766.7
12 2 -3 9577.75 1149.02
12 -2 -3 8893.66 3228.11
12 -2 -3 8481.89 2197.8
12 2 -3 9751.08 1543.98
12 -2 -2 2915.85 1133.9
12 2 -2 2503.82 1611.27
12 -2 -2 2161.33 1394.23
12 2 -2 2058.33 1796.86
12 2 -1 2960.69 2033.82
12 -2 -1 2574.87 2110.88
12 -2 -1 2150.24 2143.71
12 2 -1 2895.46 1787.5
12 2 0 999.24 718.66
12 -2 0 -106.6 730.31
12 -2 0 -40.2 765.57
12 2 0 446.49 499.53
12 -2 1 16917.08 3935.38
12 2 1 17702.73 1483.83
12 -2 1 16031.36 1527.79
12 -2 2 293.94 520.75
12 2 2 139.6 725.02
12 -2 2 415.19 509.97
12 2 2 -28.37 805
12 -2 3 13036.86 2330.21
12 2 3 11517.67 2994.95
12 -2 3 14154.6 2393.66
12 2 3 12330.44 2796.86
12 -2 4 551.89 1000.99
12 2 4 573.5 950.7
12 -2 4 262.12 545.9
12 2 4 424.5 581.18
12 -3 -11 10133.13 1946.36
12 3 -11 10856.8 1465.07
12 3 -11 8227.42 2776.27
12 -3 -10 4594.6 1577.64
12 3 -10 2791.43 2378.29
12 3 -10 4398.11 1002.98
12 3 -9 28705.21 4089.42
12 -3 -9 27770.14 2494.23
12 3 -9 26384.64 1924.36
12 -3 -8 1035.83 1645.17
12 3 -8 667.37 808.41
12 3 -8 199.98 866.19
12 -3 -7 15970.07 4115.19
12 3 -7 14424.25 1600.06
12 3 -7 15653.25 1862.65
12 -3 -6 41629.21 3048.44
12 3 -6 39617.77 2744.97
12 3 -6 38749.41 2551.66
12 -3 -5 321.54 758.14
12 3 -5 781.38 753.65
12 3 -5 286.41 579.15
12 -3 -4 21582.78 1930.53
12 3 -4 23076.44 1549.25
12 3 -4 20927.7 3919.47
12 3 -3 679.93 651.37
12 -3 -3 466.78 925.2
12 -3 -3 18.45 273.46
12 3 -3 543.84 786.3
12 -3 -2 33349.08 2246.74
12 3 -2 39052.85 2586.39
12 -3 -2 33711.79 2477.84
12 3 -2 35030.43 2801.66
12 3 -1 19082.75 1547.14
12 -3 -1 16272.54 3731.9
12 -3 -1 16393.62 3626.18
12 3 0 1531.15 1282.93
12 -3 0 2276.19 1108.81
12 -3 0 1495.79 1575.74
12 3 0 1911.47 1600.93
12 -3 1 5253.95 3097.8
12 3 1 4522.19 1963.63
12 -3 1 3866.04 2920.76
12 3 1 5364.39 2236.36
12 3 2 14239.09 1367.21
12 -3 2 13649.18 3534.67
12 -3 2 12710.19 3309.52
12 3 2 12282.68 2289.11
12 -3 3 168.12 1081.49
12 3 3 679.74 636.02
12 3 3 -125.04 906.87
12 3 4 12015.21 2495.47
12 -3 4 13044.39 5211.36
12 3 4 12246.48 3122.85
12 -4 -10 74465.72 5179.98
12 4 -10 71279.14 4567.36
12 4 -10 69523.28 3878.13
12 -4 -9 8904.78 1912.93
12 4 -9 7312.41 1999.49
12 4 -9 8083.72 1558.53
12 -4 -8 15372.15 1887.06
12 4 -8 20450.91 2020.69
12 4 -8 18314.06 2572.05
12 -4 -7 3923.28 4497.33
12 4 -7 4170.03 1064.12
12 4 -7 5395.59 1269.32
12 -4 -6 4810.1 3393.26
12 4 -6 4424.21 2038.09
12 4 -6 4374.93 2345.65
12 -4 -5 14317.76 4858.82
12 4 -5 17667.16 1674.23
12 4 -5 14618.95 4908.15
12 4 -4 42400.61 2394.47
12 -4 -4 46836.93 3248.54
12 4 -4 42312.29 2673.61
12 4 -3 45043.33 2553.21
12 -4 -3 50896.88 3125.86
12 4 -2 13530.87 1164.09
12 -4 -2 13301.43 3021.51
12 4 -2 17745.86 1979.89
12 4 -1 2951.41 2137.31
12 -4 -1 3243.6 2733.78
12 4 -1 4370.65 1187.81
12 -4 0 38020.69 4991.78
12 4 0 39341.52 2087.46
12 4 0 41839.27 2512.33
12 -4 1 17214.61 1780.29
12 4 1 15646.08 1371.06
12 4 1 13531.74 3410.91
12 -4 2 7992.43 1422.77
12 4 2 6866.19 1799.41
12 -4 3 37823.21 3152.87
12 4 3 32952.58 2475.98
12 -5 -9 20654.26 2849.24
12 5 -9 21504.25 1866.44
12 5 -9 19160.32 1840.14
12 -5 -8 1364.64 1581.73
12 5 -8 1318.05 1031.61
12 -5 -7 13159.02 2052.63
12 5 -7 13580.2 1449.08
12 5 -7 10980.21 3083.7
12 -5 -6 11664.84 2044.6
12 5 -6 10957.61 1195.94
12 5 -6 10533.83 3549.99
12 -5 -5 132512.7 4297.48
12 5 -5 131173.7 6315.07
12 5 -4 18378.34 1719.19
12 -5 -4 19211.94 2013.81
12 -5 -3 10164.47 3070.69
12 5 -3 10417.69 1694.24
12 5 -3 10802.15 1908.64
12 -5 -2 6817.5 1843.99
12 5 -2 7248.47 1749.86
12 -5 -1 24719.01 1997.48
12 5 -1 20344.83 4197.33
12 -5 0 1075.4 1140.25
12 5 0 1280.53 1160.05
12 -5 1 38796.98 2323.05
12 5 1 36805.73 3360.81
12 -5 2 1483.13 1093.63
12 5 2 667.21 573
12 -6 -8 2357.72 1793.5
12 6 -8 1029.46 1300.79
12 6 -8 2772.35 1259.05
12 -6 -7 82050.7 6915.91
12 6 -7 89421.9 4737.32
12 -6 -6 1086.63 1116.81
12 -6 -5 17683.66 5980.26
12 6 -5 17253.47 1565
12 -6 -4 1183.73 1586.87
12 6 -4 924.82 1022.88
12 -6 -3 119174.8 3971.3
12 6 -3 117046.4 3947.87
12 -6 -2 572.96 903.61
12 6 -2 1014.73 833.56
12 -6 -1 1083.2 1321.12
12 6 -1 577.59 1148.81
12 -6 0 19101.34 5468.92
12 6 0 22606.69 2145.76
12 -6 1 13884.03 2885.01
12 6 1 14547.19 1795.49
12 -7 -5 60156.7 6054.48
12 7 -5 57164.07 4930.33
12 -7 -4 138.6 427.18
12 7 -4 1192.04 1319.21
12 -7 -3 1534.44 1832.71
12 7 -3 974.47 1324.99
12 -7 -2 42795.37 3189.07
12 7 -2 43372.84 4030.52
13 0 -9 442.1 1018.85
13 0 -8 125202.5 7199.83
13 0 -7 -414.03 906.92
13 0 -6 5087.24 1328.39
13 0 -6 2075.36 2003.35
13 0 -5 -373.76 781.4
13 0 -5 326.16 641.91
13 0 -4 88185.2 3590.14
13 0 -4 85693.57 3863.81
13 0 -3 -354.51 791.31
13 0 -3 191.02 365.6
13 0 -2 2612.5 2103.49
13 0 -2 2785.38 1646.44
13 0 -1 414.64 427.63
13 0 -1 -205.92 883.26
13 0 0 168.38 1098.01
13 0 0 -363.75 882.57
13 0 1 -145.78 832.18
13 0 1 307.37 683.42
13 0 2 9810.17 1949.03
13 0 2 9025.08 2574
13 1 -9 32946.21 2733.46
13 -1 -9 30741.02 2486.08
13 1 -8 1151.5 1104.87
13 -1 -8 148.96 966.17
13 1 -8 1200.56 695.54
13 1 -7 17346.11 2601.63
13 -1 -7 17743.55 1740.1
13 1 -7 15970.5 2859.92
13 1 -6 73024.73 3575.35
13 -1 -6 76944.1 3083.51
13 1 -6 74870.2 4221.42
13 1 -5 1873.59 1699.22
13 -1 -5 1909.19 1835.81
13 -1 -5 1844.81 1053.74
13 1 -5 2231.14 1030.44
13 1 -4 1940.57 2242.96
13 -1 -4 2320.96 1881.83
13 -1 -4 2008.57 2508.52
13 1 -4 1930.77 2174.62
13 1 -3 252.28 772.97
13 -1 -3 116.82 382.58
13 1 -3 276.86 565.4
13 -1 -3 -50.53 667.08
13 1 -2 11475.2 1367.02
13 -1 -2 7974.44 3493.28
13 -1 -2 8487.24 2772.22
13 1 -2 10083.28 3925.72
13 -1 -1 864.67 951.82
13 -1 -1 619.52 779.12
13 1 -1 454.57 845.99
13 -1 0 699.77 1094.67
13 1 0 776.06 671.62
13 -1 0 873.1 994.76
13 1 0 1118.72 925.22
13 -1 1 23487.03 2081.54
13 1 1 21173.48 1841.3
13 1 1 21499.87 2709.92
13 -1 1 18658.56 3989.03
13 2 -9 28844.12 2761.81
13 2 -9 27822.9 2046.72
13 -2 -8 35830.98 2914.77
13 2 -8 32763.24 2414.81
13 2 -8 33862.34 2305.7
13 -2 -7 34374.49 2317.81
13 2 -7 33914.96 3069.23
13 2 -7 31958.52 1967.07
13 2 -6 16260.07 1574.78
13 -2 -6 16917.29 1668.1
13 2 -6 13066.44 4233.95
13 -2 -5 12916.14 2931.36
13 2 -5 13127.76 3884.14
13 2 -5 13306.62 3812.41
13 2 -4 4632.46 3833.96
13 -2 -4 6191.21 1249.93
13 2 -4 5033.73 3004.19
13 2 -3 643.34 774.66
13 -2 -3 432.56 937.15
13 -2 -3 601.91 609.47
13 2 -3 860.83 1115.98
13 2 -2 34342.89 1888.43
13 -2 -2 34637.88 4489.88
13 -2 -2 32974.57 1829.54
13 2 -2 34983.6 2150.05
13 2 -1 26604.9 2066.69
13 -2 -1 26331.28 1811.43
13 -2 -1 25102.34 1869.16
13 2 -1 26619.64 2549.56
13 -2 0 8168.85 1836.42
13 2 0 7141.85 2514.12
13 -2 0 7000.68 2527.98
13 2 0 7152.67 4439.13
13 -2 1 7215.67 4054.69
13 2 1 8608.81 3649.74
13 -2 1 6935.06 4155.32
13 2 1 8596.56 3641.07
13 -3 -8 526.57 1021.94
13 3 -8 460.91 973.68
13 3 -8 -272.16 699.41
13 -3 -7 18966.55 5573.42
13 3 -7 20266.04 1804.1
13 3 -7 19618.01 2625
13 -3 -6 -35.07 970.96
13 3 -6 153.39 363.26
13 3 -6 100.54 860.06
13 -3 -5 8131.04 2127.84
13 3 -5 9080.27 1291.24
13 3 -5 8201.33 2879.41
13 3 -4 55112.74 2846.1
13 -3 -4 53765.49 5041.52
13 3 -4 57944.57 2708.92
13 -3 -3 96.7 423.32
13 3 -3 142.88 458.57
13 3 -3 -6.33 1073.38
13 3 -2 20846.98 1465.59
13 -3 -2 21738.94 2114.07
13 3 -2 20633.55 2041.97
13 -3 -1 14239.52 2269.64
13 3 -1 12440.96 3005.94
13 3 -1 15143.16 3955.34
13 -3 0 69471.17 3889.97
13 3 0 76429.92 4189.43
13 -3 0 72050.66 3848.97
13 3 0 72906.6 5027.23
13 -4 -6 18567.44 2036.68
13 4 -6 18104.43 1684.72
13 4 -6 19295.95 2317.58
13 4 -5 18.98 628.28
13 -4 -5 575.8 1016.18
13 4 -5 1029.92 975.27
13 4 -4 19320.41 2980.37
13 -4 -4 21266.62 2351.45
13 4 -4 23327.48 2214.42
13 -4 -3 3397.66 2507.78
13 4 -3 1951.06 2124.9
13 4 -3 3341.07 2822.46
13 4 -2 94161.87 4477.05
13 -4 -2 92334.21 4834.34
13 4 -2 92361.38 5039.11
13 -4 -1 7677.53 2168

_iucr_refine_instructions_details 
;
TITL
    Cr_hexyne.res
    created by SHELXL-2018/3 at 18:54:57 on 11-Sep-2020
REM SPGR P21/c monoclinic
CELL 0.71075 10.606 11.192 13.906 90 102.494 90
ZERR 4 0.003 0.003 0.004 0 0.003 0
LATT 1
SYMM -X,0.5+Y,0.5-Z
SFAC C H Br Cr O
UNIT 44 80 12 4 8

L.S. 8
PLAN  -10
SIZE 0.14 0.06 0.03
TEMP -173
CONF
fmap 2
acta
REM <olex2.extras>
REM <HklSrc "%./Cr_hexyne.hkl">
REM </olex2.extras>

WGHT    0.028000
FVAR       3.63039
CR1   4    0.792151    0.796337    0.095527    11.00000    0.01200    0.01427 =
         0.01200    0.00040    0.00321    0.00019
BR1   3    0.583711    0.882200    0.111209    11.00000    0.01469    0.01851 =
         0.02142    0.00176    0.00667    0.00284
BR2   3    0.751472    0.616507    0.182505    11.00000    0.01880    0.01903 =
         0.02097    0.00611    0.00560    0.00133
BR3   3    1.004228    0.721795    0.072062    11.00000    0.01553    0.02139 =
         0.01843    0.00026    0.00641    0.00295
C1    1    0.698330    0.719648   -0.033095    11.00000    0.01629    0.01868 =
         0.01486    0.00297    0.00537   -0.00162
C2    1    0.672530    0.622099   -0.095350    11.00000    0.01910    0.02049 =
         0.01505    0.00091    0.00414   -0.00047
C3    1    0.597835    0.720433   -0.116495    11.00000    0.01695    0.01830 =
         0.01642   -0.00057    0.00605   -0.00209
C4    1    0.704336    0.497406   -0.115188    11.00000    0.02846    0.01630 =
         0.02575    0.00099    0.00733    0.00502
AFIX  23
H4A   2    0.798929    0.485430   -0.095832    11.00000   -1.20000
H4B   2    0.676497    0.480594   -0.186532    11.00000   -1.20000
AFIX   0
C5    1    0.637187    0.412526   -0.057836    11.00000    0.06224    0.02189 =
         0.03949    0.00038    0.02435   -0.00708
AFIX 137
H5A   2    0.661150    0.432300    0.012411    11.00000   -1.50000
H5B   2    0.663491    0.330328   -0.067859    11.00000   -1.50000
H5C   2    0.543449    0.419999   -0.080932    11.00000   -1.50000
AFIX   0
C6    1    0.489290    0.785154   -0.179903    11.00000    0.01999    0.01738 =
         0.01892    0.00085   -0.00067    0.00138
AFIX  23
H6A   2    0.517509    0.815544   -0.238718    11.00000   -1.20000
H6B   2    0.466414    0.854878   -0.143315    11.00000   -1.20000
AFIX   0
C7    1    0.369683    0.707459   -0.213209    11.00000    0.02049    0.02694 =
         0.02430    0.00185    0.00249   -0.00129
AFIX 137
H7A   2    0.390686    0.639932   -0.251793    11.00000   -1.50000
H7B   2    0.300686    0.755087   -0.253876    11.00000   -1.50000
H7C   2    0.340815    0.677430   -0.155360    11.00000   -1.50000
AFIX   0
O1    5    0.886065    0.893131    0.221224    11.00000    0.01700    0.01760 =
         0.01407   -0.00114    0.00317   -0.00130
O2    5    0.832437    0.956413    0.032184    11.00000    0.01596    0.01516 =
         0.01299   -0.00046    0.00219   -0.00144
C8    1    0.966233    0.839584    0.307987    11.00000    0.02428    0.03124 =
         0.01452   -0.00081   -0.00242    0.00321
AFIX 137
H8A   2    1.045701    0.808924    0.291842    11.00000   -1.50000
H8B   2    0.919273    0.773727    0.330804    11.00000   -1.50000
H8C   2    0.988019    0.899838    0.360075    11.00000   -1.50000
AFIX   0
C9    1    0.945835    0.999686    0.194059    11.00000    0.02223    0.02403 =
         0.02076   -0.00662    0.00643   -0.01137
AFIX  23
H9A   2    1.030722    0.980295    0.179268    11.00000   -1.20000
H9B   2    0.959412    1.058132    0.248773    11.00000   -1.20000
AFIX   0
C10   1    0.857934    1.050734    0.105122    11.00000    0.02860    0.01462 =
         0.01988   -0.00323    0.00713   -0.00535
AFIX  23
H10A  2    0.776392    1.078178    0.121562    11.00000   -1.20000
H10B  2    0.899418    1.119622    0.079716    11.00000   -1.20000
AFIX   0
C11   1    0.755758    0.998506   -0.060875    11.00000    0.02291    0.02226 =
         0.01823    0.00643    0.00256    0.00061
AFIX 137
H11A  2    0.668453    1.017905   -0.053001    11.00000   -1.50000
H11B  2    0.751079    0.935962   -0.110845    11.00000   -1.50000
H11C  2    0.795920    1.070099   -0.081671    11.00000   -1.50000
AFIX   0
HKLF 4


REM
REM wR2 = 0.0584, GooF = S = 0.962, Restrained GooF = 0.962 for all data
REM R1 = 0.0266 for 2976 Fo > 4sig(Fo) and 0.0340 for all 3663 data
REM 158 parameters refined using 0 restraints

END  
     
WGHT      0.0280      0.0000 

REM Highest difference peak  0.793,  deepest hole -0.888,  1-sigma level  0.115
Q1    1   0.6651  0.7258  0.1399  11.00000  0.05    0.79
Q2    1   0.8352  0.7814 -0.0010  11.00000  0.05    0.77
Q3    1   0.3256  0.7171 -0.2798  11.00000  0.05    0.67
Q4    1   0.9179  0.6159  0.0299  11.00000  0.05    0.66
Q5    1   1.0034  0.5154  0.0663  11.00000  0.05    0.61
Q6    1   1.1768  0.7787  0.1465  11.00000  0.05    0.58
Q7    1   0.9967  0.8525  0.0753  11.00000  0.05    0.56
Q8    1   0.9665  0.6993  0.1682  11.00000  0.05    0.54
Q9    1   0.8226  0.7844  0.2059  11.00000  0.05    0.53
Q10   1   0.7886  0.6428  0.0895  11.00000  0.05    0.51

  REM The information below was added by Olex2.
  REM
  REM R1 = 0.0266 for 2976 Fo > 4sig(Fo) and 0.0340 for all 9994 data
  REM n/a parameters refined using n/a restraints
  REM Highest difference peak 0.79, deepest hole -0.89
  REM Mean Shift 0, Max Shift -0.001.

  REM +++ Tabular Listing of Refinement Information +++
  REM R1_all = 0.0340
  REM R1_gt = 0.0266
  REM wR_ref = 0.0584
  REM GOOF = 0.962
  REM Shift_max = -0.001
  REM Shift_mean = 0
  REM Reflections_all = 9994
  REM Reflections_gt = 2976
  REM Parameters = n/a
  REM Hole = -0.89
  REM Peak = 0.79
  REM Flack = n/a

  
;
_olex2_submission_special_instructions 'No special instructions were received'
_exptl_crystal_recrystallization_method 
'Re-crystallisation from solvent: DME/hexane'
_chemical_properties_physical    Air-sensitive,Moisture-sensitive
